# Supplementary material for: catena-Poly[sodium-μ2-(N,N,N′,N′-tetra­methyl­ethane-1,2-diamine)-κ2 N:N′-sodium-bis­[μ2-bis­(trimethyl­sil­yl)aza­nido-κ2 N:N]]
Source: Acta Crystallogr Sect E Struct Rep Online. 2012 Nov 10;68(Pt 12):m1468. doi: 10.1107/S1600536812045126 (PMC3588730; doi:10.1107/S1600536812045126)
Supplement: Supplementary file 1 [file e-68-m1468-sup1.cif]

##############################################################################
#                                                                            #
# This CIF contains the data in a paper accepted for publication in          #
# Acta Crystallographica Section E. It conforms to the requirements of       #
# Notes for Authors for Acta Crystallographica Section E, and has been       #
# peer reviewed under the auspices of the IUCr Commission on Journals.       #
#                                                                            #
# Full details of the Crystallographic Information File format               #
# are given in the paper "The Crystallographic Information File (CIF):       #
# a New Standard Archive File for Crystallography" by S. R. Hall, F. H.      #
# Allen and I. D. Brown [Acta Cryst. (1991), A47, 655-685].                  #
#                                                                            #
# The current version of the core CIF dictionary is obtainable from          #
# ftp://ftp.iucr.org/pub/cif_core.dic.                                       #
#                                                                            #
# Software is freely available for graphical display of the structure(s)     #
# in this CIF. For information consult the CIF software page                 #
# http://www.iucr.org/resources/cif/software.                                #
#                                                                            #
# This file may be used for bona fide research purposes within the           #
# scientific community so long as proper attribution is given to the journal # 
# article from which it was obtained.                                        #
#                                                                            #
##############################################################################
data_I
_audit_creation_method     SHELXL-97
_chemical_name_systematic
;
<i>catena</i>-Poly[sodium-\m~2~-(<i>N</i>,<i>N</i>,<i>N</i>',<i>N</i>'-
tetramethylethane-1,2-diamine)-\k^2^<i>N</i>:<i>N</i>'-sodium-
bis[\m~2~-bis(trimethylsilyl)azanido-\k^2^<i>N</i>:<i>N</i>]]
;
_chemical_name_common     ?
_chemical_formula_moiety     'C18 H52 N4 Na2 Si4'
_chemical_formula_sum     'C18 H52 N4 Na2 Si4'
_chemical_formula_iupac     '[Na2 (C6 H18 N Si2)2 (C6 H16 N2)]'
_chemical_formula_weight     482.98
_chemical_melting_point     ?
_symmetry_cell_setting     monoclinic
_symmetry_space_group_name_H-M     'P 21/n'
_symmetry_space_group_name_Hall     '-P 2yn'
loop_
    _symmetry_equiv_pos_as_xyz
    'x, y, z'
    '-x+1/2, y+1/2, -z+1/2'
    '-x, -y, -z'
    'x-1/2, -y-1/2, z-1/2'
_cell_length_a     9.9761(12)
_cell_length_b     13.8292(12)
_cell_length_c     11.7983(14)
_cell_angle_alpha     90.00
_cell_angle_beta     113.523(14)
_cell_angle_gamma     90.00
_cell_volume     1492.4(3)
_cell_formula_units_Z     2
_cell_measurement_reflns_used     4914
_cell_measurement_theta_min     2.94
_cell_measurement_theta_max     29.08
_cell_measurement_temperature     123(2)
_exptl_crystal_description     block
_exptl_crystal_colour     colourless
_exptl_crystal_size_max     0.20
_exptl_crystal_size_mid     0.14
_exptl_crystal_size_min     0.10
_exptl_crystal_density_diffrn     1.075
_exptl_crystal_density_meas     ?
_exptl_crystal_density_method     'not measured'
_exptl_crystal_F_000     532
_exptl_absorpt_coefficient_mu     0.240
_exptl_absorpt_correction_type     multi-scan
_exptl_absorpt_process_details
;
(CrysAlis PRO; Oxford Diffraction, 2009)
;
_exptl_absorpt_correction_T_min     0.942
_exptl_absorpt_correction_T_max     1.000
_exptl_special_details
;
Absorption correction: CrysAlisPro, Oxford Diffraction Ltd., Empirical
absorption correction using spherical harmonics, implemented in SCALE3
ABSPACK scaling algorithm.
;
_diffrn_ambient_temperature     123(2)
_diffrn_radiation_type     MoK\a
_diffrn_radiation_wavelength     0.71073
_diffrn_radiation_source     'fine-focus sealed tube'
_diffrn_radiation_monochromator     graphite
_diffrn_measurement_device_type     'Oxford Diffraction Gemini S'
_diffrn_measurement_method     '\w scans'
_diffrn_detector_area_resol_mean     ?
_diffrn_reflns_number     8332
_diffrn_reflns_av_R_equivalents     0.0123
_diffrn_reflns_av_sigmaI/netI     0.0149
_diffrn_reflns_theta_min     2.95
_diffrn_reflns_theta_max     29.14
_diffrn_reflns_theta_full     27.00
_diffrn_measured_fraction_theta_max     0.854
_diffrn_measured_fraction_theta_full     0.983
_diffrn_reflns_limit_h_min     -13
_diffrn_reflns_limit_h_max     13
_diffrn_reflns_limit_k_min     -18
_diffrn_reflns_limit_k_max     18
_diffrn_reflns_limit_l_min     -16
_diffrn_reflns_limit_l_max     16
_diffrn_standards_number     0
_diffrn_standards_interval_count     0
_diffrn_standards_interval_time     0
_diffrn_standards_decay_%     0
_refine_special_details
;
Refinement of <i>F</i>^2^ against ALL reflections. The weighted <i>R</i>-factor
<i>wR</i> and goodness of fit <i>S</i> are based on <i>F</i>^2^, conventional
<i>R</i>-factors <i>R</i> are based on <i>F</i>, with <i>F</i> set to zero for
negative <i>F</i>^2^. The threshold expression of <i>F</i>^2^ >
\s(<i>F</i>^2^) is used only for calculating <i>R</i>-factors(gt) <i>etc</i>.
and is not relevant to the choice of reflections for refinement.
<i>R</i>-factors based on <i>F</i>^2^ are statistically about twice as large
as those based on <i>F</i>, and <i>R</i>- factors based on ALL data will be
even larger.
;
_reflns_number_total     3436
_reflns_number_gt     3064
_reflns_threshold_expression     I>2\s(I)
_refine_ls_structure_factor_coef     Fsqd
_refine_ls_matrix_type     full
_refine_ls_R_factor_all     0.0265
_refine_ls_R_factor_gt     0.0227
_refine_ls_wR_factor_gt     0.0663
_refine_ls_wR_factor_ref     0.0674
_refine_ls_goodness_of_fit_ref     1.073
_refine_ls_restrained_S_all     1.073
_refine_ls_number_reflns     3436
_refine_ls_number_parameters     135
_refine_ls_number_restraints     0
_refine_ls_hydrogen_treatment     constr
_refine_ls_weighting_scheme     calc
_refine_ls_weighting_details
         'calc w=1/[\s^2^(Fo^2^)+(0.0371P)^2^+0.2964P] where P=(Fo^2^+2Fc^2^)/3'
_atom_sites_solution_hydrogens     geom
_atom_sites_solution_primary     direct
_atom_sites_solution_secondary     difmap
_refine_ls_shift/su_max     0.001
_refine_ls_shift/su_mean     0.000
_refine_diff_density_max     0.371
_refine_diff_density_min     -0.183
_refine_ls_extinction_method     none
_refine_ls_extinction_coef     ?
loop_
    _atom_type_symbol
    _atom_type_description
    _atom_type_scat_dispersion_real
    _atom_type_scat_dispersion_imag
    _atom_type_scat_source
    'C' 'C' 0.0033 0.0016
                         'International Tables Vol C Tables 4.2.6.8 and 6.1.1.4'
    'H' 'H' 0.0000 0.0000
                         'International Tables Vol C Tables 4.2.6.8 and 6.1.1.4'
    'N' 'N' 0.0061 0.0033
                         'International Tables Vol C Tables 4.2.6.8 and 6.1.1.4'
    'Na' 'Na' 0.0362 0.0249
                         'International Tables Vol C Tables 4.2.6.8 and 6.1.1.4'
    'Si' 'Si' 0.0817 0.0704
                         'International Tables Vol C Tables 4.2.6.8 and 6.1.1.4'
_computing_data_collection     'CrysAlis PRO (Oxford Diffraction, 2010)'
_computing_cell_refinement     'CrysAlis PRO (Oxford Diffraction, 2010)'
_computing_data_reduction     'CrysAlis PRO (Oxford Diffraction, 2010)'
_computing_structure_solution     'SHELXS97 (Sheldrick, 2008)'
_computing_structure_refinement     'SHELXL97 (Sheldrick, 2008)'
_computing_molecular_graphics     'DIAMOND (Brandenburg, 1999)'
_computing_publication_material     'SHELXL97 (Sheldrick, 2008)'
loop_
    _atom_site_type_symbol
    _atom_site_label
    _atom_site_fract_x
    _atom_site_fract_y
    _atom_site_fract_z
    _atom_site_U_iso_or_equiv
    _atom_site_adp_type
    _atom_site_calc_flag
    _atom_site_refinement_flags
    _atom_site_occupancy
    _atom_site_symmetry_multiplicity
    _atom_site_disorder_assembly
    _atom_site_disorder_group
    Si Si1 0.92808(3) 0.192359(19) 0.06098(2) 0.01444(8) Uani d . 1 1 . .
    Si Si2 1.02618(3) 0.03467(2) 0.26243(2) 0.01598(8) Uani d . 1 1 . .
    Na Na1 1.16231(4) 0.03368(3) 0.03282(4) 0.01891(10) Uani d . 1 1 . .
    N N1 0.98789(9) 0.08205(6) 0.12110(7) 0.01645(17) Uani d . 1 1 . .
    N N2 1.42648(9) 0.08786(6) 0.08534(8) 0.01989(18) Uani d . 1 1 . .
    C C1 1.07176(12) 0.26455(8) 0.03194(10) 0.0221(2) Uani d . 1 1 . .
    H H1A 1.0329 0.3287 0.0005 0.033 Uiso calc R 1 1 . .
    H H1B 1.0986 0.2310 -0.0291 0.033 Uiso calc R 1 1 . .
    H H1C 1.1584 0.2715 0.1094 0.033 Uiso calc R 1 1 . .
    C C2 0.77062(12) 0.17896(8) -0.09588(10) 0.0215(2) Uani d . 1 1 . .
    H H2A 0.7373 0.2431 -0.1311 0.032 Uiso calc R 1 1 . .
    H H2B 0.6899 0.1446 -0.0863 0.032 Uiso calc R 1 1 . .
    H H2C 0.8034 0.1423 -0.1512 0.032 Uiso calc R 1 1 . .
    C C3 0.86084(12) 0.27808(8) 0.15074(10) 0.0220(2) Uani d . 1 1 . .
    H H3A 0.8189 0.3356 0.1006 0.033 Uiso calc R 1 1 . .
    H H3B 0.9427 0.2973 0.2270 0.033 Uiso calc R 1 1 . .
    H H3C 0.7859 0.2460 0.1714 0.033 Uiso calc R 1 1 . .
    C C10 1.52737(11) 0.01764(8) 0.06673(9) 0.0197(2) Uani d . 1 1 . .
    H H10A 1.5393 -0.0385 0.1220 0.024 Uiso calc R 1 1 . .
    H H10B 1.6244 0.0482 0.0898 0.024 Uiso calc R 1 1 . .
    C C4 0.95775(14) 0.10439(9) 0.36540(10) 0.0282(3) Uani d . 1 1 . .
    H H4A 0.9842 0.0701 0.4440 0.042 Uiso calc R 1 1 . .
    H H4B 0.8512 0.1106 0.3250 0.042 Uiso calc R 1 1 . .
    H H4C 1.0022 0.1689 0.3809 0.042 Uiso calc R 1 1 . .
    C C5 1.22784(12) 0.01762(9) 0.35863(10) 0.0263(2) Uani d . 1 1 . .
    H H5A 1.2412 -0.0138 0.4368 0.039 Uiso calc R 1 1 . .
    H H5B 1.2765 0.0808 0.3756 0.039 Uiso calc R 1 1 . .
    H H5C 1.2704 -0.0229 0.3134 0.039 Uiso calc R 1 1 . .
    C C11 1.42724(12) 0.17946(8) 0.02160(11) 0.0250(2) Uani d . 1 1 . .
    H H11A 1.5278 0.2032 0.0488 0.038 Uiso calc R 1 1 . .
    H H11B 1.3678 0.2275 0.0416 0.038 Uiso calc R 1 1 . .
    H H11C 1.3866 0.1686 -0.0679 0.038 Uiso calc R 1 1 . .
    C C6 0.94484(13) -0.09035(8) 0.24995(10) 0.0252(2) Uani d . 1 1 . .
    H H6A 0.9710 -0.1172 0.3329 0.038 Uiso calc R 1 1 . .
    H H6B 0.9832 -0.1323 0.2029 0.038 Uiso calc R 1 1 . .
    H H6C 0.8382 -0.0864 0.2075 0.038 Uiso calc R 1 1 . .
    C C12 1.47846(13) 0.10829(10) 0.21849(11) 0.0311(3) Uani d . 1 1 . .
    H H12A 1.5766 0.1366 0.2481 0.047 Uiso calc R 1 1 . .
    H H12B 1.4818 0.0480 0.2632 0.047 Uiso calc R 1 1 . .
    H H12C 1.4116 0.1538 0.2328 0.047 Uiso calc R 1 1 . .
loop_
    _atom_site_aniso_label
    _atom_site_aniso_U_11
    _atom_site_aniso_U_22
    _atom_site_aniso_U_33
    _atom_site_aniso_U_12
    _atom_site_aniso_U_13
    _atom_site_aniso_U_23
    Si1 0.01536(13) 0.01393(14) 0.01336(13) 0.00077(10) 0.00503(10) -0.00045(9)
    Si2 0.02043(15) 0.01380(14) 0.01380(14) 0.00041(10) 0.00692(11) -0.00009(9)
    Na1 0.0168(2) 0.0193(2) 0.0217(2) -0.00234(15) 0.00880(17) -0.00370(15)
    N1 0.0199(4) 0.0148(4) 0.0154(4) 0.0016(3) 0.0078(3) -0.0005(3)
    N2 0.0187(4) 0.0205(4) 0.0230(4) -0.0024(3) 0.0110(4) -0.0036(3)
    C1 0.0228(5) 0.0213(5) 0.0217(5) -0.0031(4) 0.0086(4) 0.0007(4)
    C2 0.0208(5) 0.0218(5) 0.0182(5) 0.0010(4) 0.0038(4) -0.0003(4)
    C3 0.0253(5) 0.0198(5) 0.0204(5) 0.0056(4) 0.0085(4) -0.0010(4)
    C10 0.0179(5) 0.0209(5) 0.0215(5) -0.0007(4) 0.0091(4) -0.0007(4)
    C4 0.0445(7) 0.0246(6) 0.0213(5) 0.0068(5) 0.0191(5) 0.0022(4)
    C5 0.0260(6) 0.0242(6) 0.0222(5) 0.0017(5) 0.0030(4) 0.0006(4)
    C11 0.0230(5) 0.0187(5) 0.0355(6) -0.0030(4) 0.0140(5) -0.0027(4)
    C6 0.0331(6) 0.0193(5) 0.0239(5) -0.0043(4) 0.0121(5) 0.0011(4)
    C12 0.0297(6) 0.0400(7) 0.0269(6) -0.0018(5) 0.0148(5) -0.0086(5)
_geom_special_details
;
All e.s.d.'s (except the e.s.d. in the dihedral angle between two l.s. planes)
are estimated using the full covariance matrix. The cell e.s.d.'s are taken
into account individually in the estimation of e.s.d.'s in distances, angles
and torsion angles; correlations between e.s.d.'s in cell parameters are only
used when they are defined by crystal symmetry. An approximate (isotropic)
treatment of cell e.s.d.'s is used for estimating e.s.d.'s involving l.s.
planes.
;
loop_
    _geom_bond_atom_site_label_1
    _geom_bond_atom_site_label_2
    _geom_bond_site_symmetry_2
    _geom_bond_distance
    _geom_bond_publ_flag
    Si1 N1 . 1.6878(9) ?
    Si1 C3 . 1.8825(11) ?
    Si1 C1 . 1.8871(11) ?
    Si1 C2 . 1.8990(11) ?
    Si1 Na1 . 3.3176(5) ?
    Si1 Na1 3_755 3.3185(5) ?
    Si2 N1 . 1.6874(9) ?
    Si2 C4 . 1.8798(11) ?
    Si2 C5 . 1.8890(12) ?
    Si2 C6 . 1.8904(12) ?
    Si2 Na1 3_755 3.3667(7) ?
    Si2 Na1 . 3.4814(6) ?
    Na1 N1 3_755 2.4356(10) ?
    Na1 N1 . 2.4509(9) ?
    Na1 N2 . 2.5665(10) ?
    Na1 C2 3_755 3.0415(12) ?
    Na1 Na1 3_755 3.1548(9) ?
    Na1 Si1 3_755 3.3185(6) ?
    Na1 Si2 3_755 3.3667(7) ?
    N1 Na1 3_755 2.4356(10) ?
    N2 C12 . 1.4718(14) ?
    N2 C11 . 1.4748(14) ?
    N2 C10 . 1.4767(13) ?
    C1 H1A . 0.9800 ?
    C1 H1B . 0.9800 ?
    C1 H1C . 0.9800 ?
    C2 H2A . 0.9800 ?
    C2 H2B . 0.9800 ?
    C2 H2C . 0.9800 ?
    C3 H3A . 0.9800 ?
    C3 H3B . 0.9800 ?
    C3 H3C . 0.9800 ?
    C10 C10 3_855 1.526(2) ?
    C10 H10A . 0.9900 ?
    C10 H10B . 0.9900 ?
    C4 H4A . 0.9800 ?
    C4 H4B . 0.9800 ?
    C4 H4C . 0.9800 ?
    C5 H5A . 0.9800 ?
    C5 H5B . 0.9800 ?
    C5 H5C . 0.9800 ?
    C11 H11A . 0.9800 ?
    C11 H11B . 0.9800 ?
    C11 H11C . 0.9800 ?
    C6 H6A . 0.9800 ?
    C6 H6B . 0.9800 ?
    C6 H6C . 0.9800 ?
    C12 H12A . 0.9800 ?
    C12 H12B . 0.9800 ?
    C12 H12C . 0.9800 ?
loop_
    _geom_angle_atom_site_label_1
    _geom_angle_atom_site_label_2
    _geom_angle_atom_site_label_3
    _geom_angle_site_symmetry_1
    _geom_angle_site_symmetry_3
    _geom_angle
    _geom_angle_publ_flag
    N1 Si1 C3 . . 118.58(5) ?
    N1 Si1 C1 . . 112.81(5) ?
    C3 Si1 C1 . . 103.65(5) ?
    N1 Si1 C2 . . 109.73(5) ?
    C3 Si1 C2 . . 105.54(5) ?
    C1 Si1 C2 . . 105.51(5) ?
    N1 Si1 Na1 . . 45.51(3) ?
    C3 Si1 Na1 . . 153.67(4) ?
    C1 Si1 Na1 . . 73.46(4) ?
    C2 Si1 Na1 . . 100.34(4) ?
    C3 Si1 Na1 . 3_755 132.10(4) ?
    C1 Si1 Na1 . 3_755 124.25(4) ?
    C2 Si1 Na1 . 3_755 64.79(3) ?
    Na1 Si1 Na1 . 3_755 56.771(14) ?
    N1 Si2 C4 . . 116.24(5) ?
    N1 Si2 C5 . . 114.14(5) ?
    C4 Si2 C5 . . 104.49(6) ?
    N1 Si2 C6 . . 110.93(5) ?
    C4 Si2 C6 . . 105.31(5) ?
    C5 Si2 C6 . . 104.70(5) ?
    C4 Si2 Na1 . 3_755 128.00(4) ?
    C5 Si2 Na1 . 3_755 127.42(4) ?
    C6 Si2 Na1 . 3_755 67.51(4) ?
    C4 Si2 Na1 . . 149.32(4) ?
    C5 Si2 Na1 . . 79.30(4) ?
    C6 Si2 Na1 . . 102.97(4) ?
    Na1 Si2 Na1 3_755 . 54.832(15) ?
    N1 Na1 N1 3_755 . 99.58(3) ?
    N1 Na1 N2 3_755 . 129.70(3) ?
    N1 Na1 N2 . . 130.73(3) ?
    N1 Na1 C2 3_755 3_755 63.70(3) ?
    N1 Na1 C2 . 3_755 106.50(3) ?
    N2 Na1 C2 . 3_755 96.82(3) ?
    N1 Na1 Na1 3_755 3_755 50.00(2) ?
    N1 Na1 Na1 . 3_755 49.58(2) ?
    N2 Na1 Na1 . 3_755 179.70(3) ?
    C2 Na1 Na1 3_755 3_755 83.03(3) ?
    N1 Na1 Si1 3_755 . 105.13(3) ?
    N1 Na1 Si1 . . 29.42(2) ?
    N2 Na1 Si1 . . 118.63(3) ?
    C2 Na1 Si1 3_755 . 135.23(3) ?
    Na1 Na1 Si1 3_755 . 61.629(15) ?
    N1 Na1 Si1 3_755 3_755 29.31(2) ?
    N1 Na1 Si1 . 3_755 104.73(2) ?
    N2 Na1 Si1 . 3_755 118.14(2) ?
    C2 Na1 Si1 3_755 3_755 34.40(2) ?
    Na1 Na1 Si1 3_755 3_755 61.599(14) ?
    Si1 Na1 Si1 . 3_755 123.228(14) ?
    N1 Na1 Si2 3_755 3_755 28.45(2) ?
    N1 Na1 Si2 . 3_755 108.56(3) ?
    N2 Na1 Si2 . 3_755 115.30(3) ?
    C2 Na1 Si2 3_755 3_755 87.66(2) ?
    Na1 Na1 Si2 3_755 3_755 64.434(19) ?
    Si1 Na1 Si2 . 3_755 99.467(17) ?
    Si1 Na1 Si2 3_755 3_755 54.922(9) ?
    N1 Na1 Si2 3_755 . 105.53(2) ?
    N1 Na1 Si2 . . 26.44(2) ?
    N2 Na1 Si2 . . 119.53(3) ?
    C2 Na1 Si2 3_755 . 85.96(2) ?
    Na1 Na1 Si2 3_755 . 60.735(17) ?
    Si1 Na1 Si2 . . 53.868(11) ?
    Si1 Na1 Si2 3_755 . 97.166(12) ?
    Si2 Na1 Si2 3_755 . 125.168(15) ?
    Si2 N1 Si1 . . 131.98(5) ?
    Si2 N1 Na1 . 3_755 108.11(4) ?
    Si1 N1 Na1 . 3_755 105.75(4) ?
    Si2 N1 Na1 . . 113.26(4) ?
    Si1 N1 Na1 . . 105.07(4) ?
    Na1 N1 Na1 3_755 . 80.42(3) ?
    C12 N2 C11 . . 107.94(9) ?
    C12 N2 C10 . . 108.31(8) ?
    C11 N2 C10 . . 110.27(8) ?
    C12 N2 Na1 . . 101.78(6) ?
    C11 N2 Na1 . . 109.96(6) ?
    C10 N2 Na1 . . 117.86(6) ?
    Si1 C1 H1A . . 109.5 ?
    Si1 C1 H1B . . 109.5 ?
    H1A C1 H1B . . 109.5 ?
    Si1 C1 H1C . . 109.5 ?
    H1A C1 H1C . . 109.5 ?
    H1B C1 H1C . . 109.5 ?
    Si1 C2 H2A . . 109.5 ?
    Si1 C2 H2B . . 109.5 ?
    H2A C2 H2B . . 109.5 ?
    Si1 C2 H2C . . 109.5 ?
    H2A C2 H2C . . 109.5 ?
    H2B C2 H2C . . 109.5 ?
    Si1 C3 H3A . . 109.5 ?
    Si1 C3 H3B . . 109.5 ?
    H3A C3 H3B . . 109.5 ?
    Si1 C3 H3C . . 109.5 ?
    H3A C3 H3C . . 109.5 ?
    H3B C3 H3C . . 109.5 ?
    N2 C10 C10 . 3_855 112.28(11) ?
    N2 C10 H10A . . 109.1 ?
    C10 C10 H10A 3_855 . 109.1 ?
    N2 C10 H10B . . 109.1 ?
    C10 C10 H10B 3_855 . 109.1 ?
    H10A C10 H10B . . 107.9 ?
    Si2 C4 H4A . . 109.5 ?
    Si2 C4 H4B . . 109.5 ?
    H4A C4 H4B . . 109.5 ?
    Si2 C4 H4C . . 109.5 ?
    H4A C4 H4C . . 109.5 ?
    H4B C4 H4C . . 109.5 ?
    Si2 C5 H5A . . 109.5 ?
    Si2 C5 H5B . . 109.5 ?
    H5A C5 H5B . . 109.5 ?
    Si2 C5 H5C . . 109.5 ?
    H5A C5 H5C . . 109.5 ?
    H5B C5 H5C . . 109.5 ?
    N2 C11 H11A . . 109.5 ?
    N2 C11 H11B . . 109.5 ?
    H11A C11 H11B . . 109.5 ?
    N2 C11 H11C . . 109.5 ?
    H11A C11 H11C . . 109.5 ?
    H11B C11 H11C . . 109.5 ?
    Si2 C6 H6A . . 109.5 ?
    Si2 C6 H6B . . 109.5 ?
    H6A C6 H6B . . 109.5 ?
    Si2 C6 H6C . . 109.5 ?
    H6A C6 H6C . . 109.5 ?
    H6B C6 H6C . . 109.5 ?
    N2 C12 H12A . . 109.5 ?
    N2 C12 H12B . . 109.5 ?
    H12A C12 H12B . . 109.5 ?
    N2 C12 H12C . . 109.5 ?
    H12A C12 H12C . . 109.5 ?
    H12B C12 H12C . . 109.5 ?
loop_
    _geom_torsion_atom_site_label_1
    _geom_torsion_atom_site_label_2
    _geom_torsion_atom_site_label_3
    _geom_torsion_atom_site_label_4
    _geom_torsion_site_symmetry_1
    _geom_torsion_site_symmetry_2
    _geom_torsion_site_symmetry_3
    _geom_torsion_site_symmetry_4
    _geom_torsion
    _geom_torsion_publ_flag
    N1 Si1 Na1 N1 . . . 3_755 82.61(5) ?
    C3 Si1 Na1 N1 . . . 3_755 144.37(8) ?
    C1 Si1 Na1 N1 . . . 3_755 -128.21(4) ?
    C2 Si1 Na1 N1 . . . 3_755 -24.95(4) ?
    Na1 Si1 Na1 N1 3_755 . . 3_755 25.47(2) ?
    C3 Si1 Na1 N1 . . . . 61.76(9) ?
    C1 Si1 Na1 N1 . . . . 149.18(5) ?
    C2 Si1 Na1 N1 . . . . -107.56(5) ?
    Na1 Si1 Na1 N1 3_755 . . . -57.14(4) ?
    N1 Si1 Na1 N2 . . . . -123.05(5) ?
    C3 Si1 Na1 N2 . . . . -61.29(9) ?
    C1 Si1 Na1 N2 . . . . 26.13(4) ?
    C2 Si1 Na1 N2 . . . . 129.40(4) ?
    Na1 Si1 Na1 N2 3_755 . . . 179.82(4) ?
    N1 Si1 Na1 C2 . . . 3_755 14.89(5) ?
    C3 Si1 Na1 C2 . . . 3_755 76.65(9) ?
    C1 Si1 Na1 C2 . . . 3_755 164.07(5) ?
    C2 Si1 Na1 C2 . . . 3_755 -92.66(5) ?
    Na1 Si1 Na1 C2 3_755 . . 3_755 -42.24(3) ?
    N1 Si1 Na1 Na1 . . . 3_755 57.14(4) ?
    C3 Si1 Na1 Na1 . . . 3_755 118.89(8) ?
    C1 Si1 Na1 Na1 . . . 3_755 -153.69(4) ?
    C2 Si1 Na1 Na1 . . . 3_755 -50.42(4) ?
    N1 Si1 Na1 Si1 . . . 3_755 57.14(4) ?
    C3 Si1 Na1 Si1 . . . 3_755 118.89(8) ?
    C1 Si1 Na1 Si1 . . . 3_755 -153.69(4) ?
    C2 Si1 Na1 Si1 . . . 3_755 -50.42(4) ?
    Na1 Si1 Na1 Si1 3_755 . . 3_755 0.0 ?
    N1 Si1 Na1 Si2 . . . 3_755 111.17(4) ?
    C3 Si1 Na1 Si2 . . . 3_755 172.93(8) ?
    C1 Si1 Na1 Si2 . . . 3_755 -99.65(4) ?
    C2 Si1 Na1 Si2 . . . 3_755 3.61(4) ?
    Na1 Si1 Na1 Si2 3_755 . . 3_755 54.035(14) ?
    N1 Si1 Na1 Si2 . . . . -15.79(4) ?
    C3 Si1 Na1 Si2 . . . . 45.97(8) ?
    C1 Si1 Na1 Si2 . . . . 133.39(4) ?
    C2 Si1 Na1 Si2 . . . . -123.35(4) ?
    Na1 Si1 Na1 Si2 3_755 . . . -72.925(18) ?
    N1 Si2 Na1 N1 . . . 3_755 -80.15(6) ?
    C4 Si2 Na1 N1 . . . 3_755 -129.77(9) ?
    C5 Si2 Na1 N1 . . . 3_755 129.83(4) ?
    C6 Si2 Na1 N1 . . . 3_755 27.03(5) ?
    Na1 Si2 Na1 N1 3_755 . . 3_755 -23.00(2) ?
    C4 Si2 Na1 N1 . . . . -49.62(9) ?
    C5 Si2 Na1 N1 . . . . -150.02(6) ?
    C6 Si2 Na1 N1 . . . . 107.18(6) ?
    Na1 Si2 Na1 N1 3_755 . . . 57.15(5) ?
    N1 Si2 Na1 N2 . . . . 123.03(6) ?
    C4 Si2 Na1 N2 . . . . 73.41(9) ?
    C5 Si2 Na1 N2 . . . . -26.99(5) ?
    C6 Si2 Na1 N2 . . . . -129.79(5) ?
    Na1 Si2 Na1 N2 3_755 . . . -179.82(4) ?
    N1 Si2 Na1 C2 . . . 3_755 -141.42(5) ?
    C4 Si2 Na1 C2 . . . 3_755 168.96(8) ?
    C5 Si2 Na1 C2 . . . 3_755 68.56(4) ?
    C6 Si2 Na1 C2 . . . 3_755 -34.24(4) ?
    Na1 Si2 Na1 C2 3_755 . . 3_755 -84.27(3) ?
    N1 Si2 Na1 Na1 . . . 3_755 -57.15(5) ?
    C4 Si2 Na1 Na1 . . . 3_755 -106.77(8) ?
    C5 Si2 Na1 Na1 . . . 3_755 152.83(4) ?
    C6 Si2 Na1 Na1 . . . 3_755 50.03(4) ?
    N1 Si2 Na1 Si1 . . . . 17.47(4) ?
    C4 Si2 Na1 Si1 . . . . -32.16(8) ?
    C5 Si2 Na1 Si1 . . . . -132.56(4) ?
    C6 Si2 Na1 Si1 . . . . 124.65(4) ?
    Na1 Si2 Na1 Si1 3_755 . . . 74.616(18) ?
    N1 Si2 Na1 Si1 . . . 3_755 -108.83(5) ?
    C4 Si2 Na1 Si1 . . . 3_755 -158.46(8) ?
    C5 Si2 Na1 Si1 . . . 3_755 101.14(4) ?
    C6 Si2 Na1 Si1 . . . 3_755 -1.66(4) ?
    Na1 Si2 Na1 Si1 3_755 . . 3_755 -51.686(12) ?
    N1 Si2 Na1 Si2 . . . 3_755 -57.15(5) ?
    C4 Si2 Na1 Si2 . . . 3_755 -106.77(8) ?
    C5 Si2 Na1 Si2 . . . 3_755 152.83(4) ?
    C6 Si2 Na1 Si2 . . . 3_755 50.03(4) ?
    Na1 Si2 Na1 Si2 3_755 . . 3_755 0.0 ?
    C4 Si2 N1 Si1 . . . . 14.19(9) ?
    C5 Si2 N1 Si1 . . . . -107.58(8) ?
    C6 Si2 N1 Si1 . . . . 134.44(7) ?
    Na1 Si2 N1 Si1 3_755 . . . 132.73(9) ?
    Na1 Si2 N1 Si1 . . . . -140.13(9) ?
    C4 Si2 N1 Na1 . . . 3_755 -118.55(6) ?
    C5 Si2 N1 Na1 . . . 3_755 119.69(5) ?
    C6 Si2 N1 Na1 . . . 3_755 1.71(6) ?
    Na1 Si2 N1 Na1 . . . 3_755 87.14(5) ?
    C4 Si2 N1 Na1 . . . . 154.32(5) ?
    C5 Si2 N1 Na1 . . . . 32.55(6) ?
    C6 Si2 N1 Na1 . . . . -85.43(6) ?
    Na1 Si2 N1 Na1 3_755 . . . -87.14(5) ?
    C3 Si1 N1 Si2 . . . . -11.16(9) ?
    C1 Si1 N1 Si2 . . . . 110.22(7) ?
    C2 Si1 N1 Si2 . . . . -132.46(7) ?
    Na1 Si1 N1 Si2 . . . . 142.42(9) ?
    Na1 Si1 N1 Si2 3_755 . . . -133.50(9) ?
    C3 Si1 N1 Na1 . . . 3_755 122.33(5) ?
    C1 Si1 N1 Na1 . . . 3_755 -116.29(5) ?
    C2 Si1 N1 Na1 . . . 3_755 1.04(5) ?
    Na1 Si1 N1 Na1 . . . 3_755 -84.09(4) ?
    C3 Si1 N1 Na1 . . . . -153.58(4) ?
    C1 Si1 N1 Na1 . . . . -32.20(6) ?
    C2 Si1 N1 Na1 . . . . 85.13(5) ?
    Na1 Si1 N1 Na1 3_755 . . . 84.09(4) ?
    N1 Na1 N1 Si2 3_755 . . . 105.70(5) ?
    N2 Na1 N1 Si2 . . . . -74.29(6) ?
    C2 Na1 N1 Si2 3_755 . . . 40.45(5) ?
    Na1 Na1 N1 Si2 3_755 . . . 105.70(5) ?
    Si1 Na1 N1 Si2 . . . . -150.43(7) ?
    Si1 Na1 N1 Si2 3_755 . . . 76.17(5) ?
    Si2 Na1 N1 Si2 3_755 . . . 133.58(4) ?
    N1 Na1 N1 Si1 3_755 . . . -103.87(4) ?
    N2 Na1 N1 Si1 . . . . 76.14(6) ?
    C2 Na1 N1 Si1 3_755 . . . -169.12(4) ?
    Na1 Na1 N1 Si1 3_755 . . . -103.87(4) ?
    Si1 Na1 N1 Si1 3_755 . . . -133.41(3) ?
    Si2 Na1 N1 Si1 3_755 . . . -75.99(4) ?
    Si2 Na1 N1 Si1 . . . . 150.43(7) ?
    N1 Na1 N1 Na1 3_755 . . 3_755 0.0 ?
    N2 Na1 N1 Na1 . . . 3_755 -179.99(4) ?
    C2 Na1 N1 Na1 3_755 . . 3_755 -65.25(3) ?
    Si1 Na1 N1 Na1 . . . 3_755 103.87(4) ?
    Si1 Na1 N1 Na1 3_755 . . 3_755 -29.54(2) ?
    Si2 Na1 N1 Na1 3_755 . . 3_755 27.88(2) ?
    Si2 Na1 N1 Na1 . . . 3_755 -105.70(5) ?
    N1 Na1 N2 C12 3_755 . . . -148.37(7) ?
    N1 Na1 N2 C12 . . . . 31.62(9) ?
    C2 Na1 N2 C12 3_755 . . . -87.10(7) ?
    Si1 Na1 N2 C12 . . . . 64.53(7) ?
    Si1 Na1 N2 C12 3_755 . . . -115.64(7) ?
    Si2 Na1 N2 C12 3_755 . . . -177.74(6) ?
    Si2 Na1 N2 C12 . . . . 2.10(8) ?
    N1 Na1 N2 C11 3_755 . . . 97.39(7) ?
    N1 Na1 N2 C11 . . . . -82.62(8) ?
    C2 Na1 N2 C11 3_755 . . . 158.66(7) ?
    Si1 Na1 N2 C11 . . . . -49.71(7) ?
    Si1 Na1 N2 C11 3_755 . . . 130.12(6) ?
    Si2 Na1 N2 C11 3_755 . . . 68.02(7) ?
    Si2 Na1 N2 C11 . . . . -112.14(6) ?
    N1 Na1 N2 C10 3_755 . . . -30.12(9) ?
    N1 Na1 N2 C10 . . . . 149.86(7) ?
    C2 Na1 N2 C10 3_755 . . . 31.14(7) ?
    Si1 Na1 N2 C10 . . . . -177.22(6) ?
    Si1 Na1 N2 C10 3_755 . . . 2.61(8) ?
    Si2 Na1 N2 C10 3_755 . . . -59.49(7) ?
    Si2 Na1 N2 C10 . . . . 120.35(6) ?
    C12 N2 C10 C10 . . . 3_855 173.03(11) ?
    C11 N2 C10 C10 . . . 3_855 -69.05(13) ?
    Na1 N2 C10 C10 . . . 3_855 58.31(13) ?
_iucr_refine_instructions_details
;
TITL srgr1004 in P2(1)/n
CELL  0.71073   9.9761  13.8292  11.7983   90.000  113.523   90.000
ZERR     2.00   0.0012   0.0012   0.0014    0.000    0.014    0.000
LATT   1
SYMM  1/2 - X, 1/2 + Y, 1/2 - Z
SFAC  C    H    N    NA   SI
UNIT  36   104  8    4    8
MERG   2
eqiv $1 2-x, -y, -z
FREE  C2 NA1_$1
FMAP   2
PLAN   10
ACTA    54.00
BOND   $H
CONF
L.S.   4
TEMP  -150.00
WGHT    0.037100    0.296400
FVAR       9.78932
SI1   5    0.928076    0.192359    0.060983    11.00000    0.01536    0.01393 =
         0.01336   -0.00045    0.00503    0.00077
SI2   5    1.026182    0.034667    0.262431    11.00000    0.02043    0.01380 =
         0.01380   -0.00009    0.00692    0.00041
NA1   4    1.162309    0.033677    0.032815    11.00000    0.01680    0.01930 =
         0.02171   -0.00370    0.00880   -0.00234
N1    3    0.987893    0.082048    0.121100    11.00000    0.01990    0.01477 =
         0.01539   -0.00045    0.00780    0.00155
N2    3    1.426482    0.087857    0.085339    11.00000    0.01866    0.02052 =
         0.02300   -0.00356    0.01098   -0.00240
C1    1    1.071762    0.264554    0.031939    11.00000    0.02282    0.02132 =
         0.02171    0.00072    0.00856   -0.00308
AFIX 137
H1A   2    1.032885    0.328706    0.000467    11.00000   -1.50000
H1B   2    1.098639    0.230986   -0.029112    11.00000   -1.50000
H1C   2    1.158381    0.271464    0.109380    11.00000   -1.50000
AFIX   0
C2    1    0.770622    0.178956   -0.095876    11.00000    0.02081    0.02179 =
         0.01823   -0.00035    0.00383    0.00100
AFIX 137
H2A   2    0.737330    0.243130   -0.131092    11.00000   -1.50000
H2B   2    0.689879    0.144560   -0.086310    11.00000   -1.50000
H2C   2    0.803401    0.142262   -0.151174    11.00000   -1.50000
AFIX   0
C3    1    0.860842    0.278083    0.150743    11.00000    0.02530    0.01977 =
         0.02045   -0.00105    0.00854    0.00561
AFIX 137
H3A   2    0.818927    0.335604    0.100576    11.00000   -1.50000
H3B   2    0.942717    0.297252    0.227009    11.00000   -1.50000
H3C   2    0.785880    0.246020    0.171374    11.00000   -1.50000
AFIX   0
C10   1    1.527375    0.017641    0.066731    11.00000    0.01786    0.02093 =
         0.02151   -0.00066    0.00909   -0.00068
AFIX  23
H10A  2    1.539324   -0.038512    0.121980    11.00000   -1.20000
H10B  2    1.624419    0.048236    0.089774    11.00000   -1.20000
AFIX   0
C4    1    0.957748    0.104387    0.365396    11.00000    0.04448    0.02464 =
         0.02128    0.00217    0.01912    0.00676
AFIX 137
H4A   2    0.984230    0.070069    0.444045    11.00000   -1.50000
H4B   2    0.851174    0.110566    0.324953    11.00000   -1.50000
H4C   2    1.002162    0.168874    0.380870    11.00000   -1.50000
AFIX   0
C5    1    1.227840    0.017618    0.358627    11.00000    0.02605    0.02422 =
         0.02220    0.00060    0.00296    0.00174
AFIX 137
H5A   2    1.241222   -0.013840    0.436847    11.00000   -1.50000
H5B   2    1.276496    0.080752    0.375555    11.00000   -1.50000
H5C   2    1.270422   -0.022904    0.313385    11.00000   -1.50000
AFIX   0
C11   1    1.427241    0.179459    0.021595    11.00000    0.02302    0.01875 =
         0.03555   -0.00269    0.01399   -0.00304
AFIX 137
H11A  2    1.527834    0.203154    0.048779    11.00000   -1.50000
H11B  2    1.367802    0.227526    0.041556    11.00000   -1.50000
H11C  2    1.386591    0.168567   -0.067907    11.00000   -1.50000
AFIX   0
C6    1    0.944842   -0.090347    0.249947    11.00000    0.03308    0.01935 =
         0.02392    0.00113    0.01211   -0.00432
AFIX 137
H6A   2    0.970986   -0.117155    0.332940    11.00000   -1.50000
H6B   2    0.983176   -0.132313    0.202913    11.00000   -1.50000
H6C   2    0.838195   -0.086379    0.207515    11.00000   -1.50000
AFIX   0
C12   1    1.478458    0.108287    0.218488    11.00000    0.02975    0.03996 =
         0.02688   -0.00857    0.01483   -0.00181
AFIX 137
H12A  2    1.576554    0.136623    0.248080    11.00000   -1.50000
H12B  2    1.481850    0.048009    0.263228    11.00000   -1.50000
H12C  2    1.411579    0.153832    0.232810    11.00000   -1.50000
HKLF 4
REM  srgr1004 in P2(1)/n
REM R1 =  0.0227 for   3064 Fo > 4sig(Fo)  and  0.0265 for all   3436 data
REM    135 parameters refined using      0 restraints
END
WGHT      0.0370      0.2957
REM Highest difference peak  0.371,  deepest hole -0.183,  1-sigma level  0.039
Q1    1   0.8390  0.1851 -0.0212  11.00000  0.05    0.37
Q2    1   1.1351  0.0245  0.3092  11.00000  0.05    0.34
Q3    1   1.5000  0.0000  0.0000  10.50000  0.05    0.32
Q4    1   0.8999  0.2383  0.1165  11.00000  0.05    0.32
Q5    1   0.9952  0.0777  0.3195  11.00000  0.05    0.30
Q6    1   0.9847 -0.0314  0.2557  11.00000  0.05    0.29
Q7    1   1.0045  0.2357  0.0418  11.00000  0.05    0.28
Q8    1   0.9667  0.1309  0.1006  11.00000  0.05    0.27
Q9    1   1.4800  0.0570  0.0752  11.00000  0.05    0.27
Q10   1   1.0140  0.0678  0.1875  11.00000  0.05    0.24
;
data_global
_journal_date_recd_electronic     2012-10-19
_journal_date_accepted     2012-10-31
_journal_name_full     'Acta Crystallographica, Section E'
_journal_year     2012
_journal_volume     68
_journal_issue     12
_journal_page_first     m1468
_journal_page_last     m1468
_journal_paper_category     QM
_journal_paper_doi     10.1107/S1600536812045126
_journal_coeditor_code     PK2451
_publ_contact_author_name     'Robertson, Stuart D.'
_publ_contact_author_address
;
WestCHEM
Department of Pure and Applied Chemistry
University of Strathclyde
295 Cathedral Street
Glasgow G1 1XL
Scotland
;
_publ_contact_author_email     'stuart.d.robertson@strath.ac.uk'
_publ_contact_author_fax     ?
_publ_contact_author_phone     '0141 548 2642'
_publ_section_title
;\
<i>catena</i>-Poly[sodium-\m~2~-(<i>N</i>,<i>N</i>,<i>N</i>',<i>N</i>'-\
tetramethylethane-1,2-diamine)-\k^2^<i>N</i>:<i>N</i>'-sodium-bis[\m~2~-\
bis(trimethylsilyl)azanido-\k^2^<i>N</i>:<i>N</i>]]
;
loop_
    _publ_author_name
    _publ_author_address
    'Kennedy, Alan R.'
;
WestCHEM, Department of Pure and Applied Chemistry,
University of Strathclyde,
295 Cathedral Street, Glasgow G1 1XL,
Scotland
;
    'Mulvey, Robert E.'
;
WestCHEM, Department of Pure and Applied Chemistry,
University of Strathclyde,
295 Cathedral Street, Glasgow G1 1XL,
Scotland
;
    'O'Hara, Charles T.'
;
WestCHEM, Department of Pure and Applied Chemistry,
University of Strathclyde,
295 Cathedral Street, Glasgow G1 1XL,
Scotland
;
    'Robertson, Stuart D.'
;
WestCHEM, Department of Pure and Applied Chemistry,
University of Strathclyde,
295 Cathedral Street, Glasgow G1 1XL,
Scotland
;
    'Robertson, Gemma M.'
;
WestCHEM, Department of Pure and Applied Chemistry,
University of Strathclyde,
295 Cathedral Street, Glasgow G1 1XL,
Scotland
;
