# Supplementary material for: catena-Poly[sodium-μ2-(N,N,N′,N′-tetra­methyl­ethane-1,2-diamine)-κ2 N:N′-sodium-bis­[μ2-bis­(trimethyl­sil­yl)aza­nido-κ2 N:N]]
Source: Acta Crystallogr Sect E Struct Rep Online. 2012 Nov 10;68(Pt 12):m1468. doi: 10.1107/S1600536812045126 (PMC3588730; doi:10.1107/S1600536812045126)
Supplement: Supplementary file 2 [file e-68-m1468-Isup2.hkl]

# 
# h,k,l, Fc-squared, Fo-squared, sigma(Fo-squared) and status flag 
# 
data_I
_shelx_title ' srgr1004 in P2(1)/n' 
_shelx_refln_list_code          4 
_shelx_F_calc_maximum      101.07 
_exptl_crystal_F_000       532.00 
_reflns_d_resolution_high  0.7297 
 
loop_ 
 _symmetry_equiv_pos_as_xyz 
 'x, y, z' 
 '-x+1/2, y+1/2, -z+1/2' 
 '-x, -y, -z' 
 'x-1/2, -y-1/2, z-1/2' 
 
_cell_length_a     9.9761 
_cell_length_b    13.8292 
_cell_length_c    11.7983 
_cell_angle_alpha  90.000 
_cell_angle_beta  113.523 
_cell_angle_gamma  90.000 
 
_shelx_F_squared_multiplier     1.000 
 
loop_ 
 _refln_index_h 
 _refln_index_k 
 _refln_index_l 
 _refln_F_squared_calc 
 _refln_F_squared_meas 
 _refln_F_squared_sigma 
 _refln_observed_status 
   4   0   0     2541.27     2594.66      9.11 o 
   6   0   0        3.22        1.23      1.50 o 
   8   0   0      470.74      433.57      5.67 o 
  10   0   0      373.00      380.17      7.13 o 
  12   0   0      168.71      170.50      7.83 o 
   2   1   0     3657.74     3588.59     24.27 o 
   3   1   0        4.55       17.96      0.58 o 
   4   1   0     1028.71     1029.46      3.62 o 
   5   1   0     1839.15     1821.15     11.16 o 
   6   1   0      113.62      111.53      1.92 o 
   7   1   0      164.20      160.68      3.30 o 
   8   1   0      231.71      230.96      3.06 o 
   9   1   0       56.85       53.81      2.04 o 
  10   1   0       89.19       88.10      2.57 o 
  11   1   0       20.60       23.46      2.52 o 
  12   1   0      143.97      142.94      7.90 o 
   0   2   0     2585.24     2608.54     21.99 o 
   1   2   0      169.98      181.46      2.41 o 
   2   2   0      743.87      851.28      2.88 o 
   3   2   0      612.73      658.18      2.66 o 
   4   2   0     3026.89     3223.18      9.27 o 
   5   2   0      100.77       91.06      1.64 o 
   6   2   0     3781.18     3825.46     16.10 o 
   7   2   0      200.99      201.63      3.60 o 
   8   2   0      360.95      374.81      6.13 o 
   9   2   0      112.03      114.10      2.96 o 
  10   2   0        6.54        7.28      2.23 o 
  11   2   0        9.85        9.86      3.19 o 
  12   2   0       28.84       17.30      5.72 o 
   1   3   0      860.57      884.83     12.20 o 
   2   3   0      949.17      951.21     10.07 o 
   3   3   0      565.08      576.57      2.59 o 
   4   3   0      358.56      381.85      3.31 o 
   5   3   0      622.69      553.32      5.02 o 
   6   3   0        1.40        1.19      0.90 o 
   7   3   0     1021.48      991.34      6.22 o 
   8   3   0      200.29      193.84      3.36 o 
   9   3   0        1.11        2.22      1.84 o 
  10   3   0        3.25        3.76      2.07 o 
  11   3   0        1.60        1.74      4.66 o 
   0   4   0     1812.87     1887.53     19.06 o 
   1   4   0     3758.08     3907.97     25.11 o 
   2   4   0      841.98      894.22      3.57 o 
   3   4   0      920.48      951.47      4.92 o 
   4   4   0       40.52       43.46      2.66 o 
   5   4   0     1501.94     1467.00     10.25 o 
   6   4   0      199.43      244.86      3.05 o 
   7   4   0      374.81      395.00      4.08 o 
   8   4   0       10.97       19.53      1.90 o 
   9   4   0       26.05       21.18      2.16 o 
  10   4   0       62.64       54.73      3.50 o 
  11   4   0      242.08      254.42      9.18 o 
   1   5   0        2.13        2.64      0.33 o 
   2   5   0     3146.06     3132.02     12.47 o 
   3   5   0      287.15      351.01      2.26 o 
   4   5   0      184.32      188.65      4.51 o 
   5   5   0       14.77       14.51      1.16 o 
   6   5   0      854.05      879.80      5.23 o 
   7   5   0      610.19      594.07      9.03 o 
   8   5   0      310.84      309.21      3.91 o 
   9   5   0       24.37       28.82      3.19 o 
  10   5   0        5.98        7.55      3.14 o 
  11   5   0       10.74        6.98      4.63 o 
   0   6   0       28.11       14.78      0.99 o 
   1   6   0      622.18      632.90      3.22 o 
   2   6   0      982.05     1090.88      5.55 o 
   3   6   0       93.48      103.59      1.61 o 
   4   6   0       23.89       15.92      2.69 o 
   5   6   0      831.01      815.70      7.55 o 
   6   6   0       92.95       95.32      2.02 o 
   7   6   0      573.09      560.42      8.56 o 
   8   6   0       15.86       18.62      2.78 o 
   9   6   0      765.31      811.62     12.51 o 
  10   6   0        6.12       11.31      3.19 o 
   1   7   0      323.20      342.16      2.65 o 
   2   7   0      133.89      138.41      2.39 o 
   3   7   0      800.43      850.68      6.54 o 
   4   7   0      558.51      514.07      3.07 o 
   5   7   0        6.05        7.53      1.17 o 
   6   7   0      138.86      139.19      2.10 o 
   7   7   0       19.89       22.41      2.83 o 
   8   7   0     2312.96     2343.84     47.98 o 
   9   7   0       12.24       15.17      2.94 o 
  10   7   0      774.92      759.53      9.47 o 
   0   8   0     1237.25     1292.35      8.59 o 
   1   8   0      367.39      369.38      2.32 o 
   2   8   0      458.13      442.18      4.01 o 
   3   8   0      112.26      115.75      3.65 o 
   4   8   0       41.58       38.88      1.75 o 
   5   8   0       52.20       53.66      2.78 o 
   6   8   0      451.97      448.97      6.14 o 
   7   8   0      637.75      615.69      7.43 o 
   8   8   0      226.33      235.17      5.40 o 
   9   8   0       85.18       89.01      4.52 o 
  10   8   0        4.00        5.24      3.12 o 
   1   9   0      533.51      555.19      4.77 o 
   2   9   0     4454.22     4566.41     19.87 o 
   3   9   0        0.60        2.18      1.20 o 
   4   9   0     1429.89     1330.95     24.82 o 
   5   9   0       64.09       66.40      4.72 o 
   6   9   0     1297.47     1312.39     24.34 o 
   7   9   0      111.88      103.71      3.98 o 
   8   9   0      121.83      115.34      4.32 o 
   9   9   0        0.34       -1.36      3.06 o 
  10   9   0       11.74       10.80      4.62 o 
   0  10   0      775.89      775.12     14.30 o 
   1  10   0      748.42      782.56      5.14 o 
   2  10   0      515.18      468.13      5.21 o 
   3  10   0        6.73        6.58      3.05 o 
   4  10   0        6.75        7.01      3.52 o 
   5  10   0        3.47        5.52      3.23 o 
   6  10   0      817.19      810.87      8.50 o 
   7  10   0      166.99      169.41      6.83 o 
   8  10   0      188.12      186.45      5.21 o 
   9  10   0      334.11      329.88      6.84 o 
   1  11   0        6.74        4.94      1.11 o 
   2  11   0        2.87        6.39      2.14 o 
   3  11   0        5.59        7.97      3.10 o 
   4  11   0      316.36      313.22      7.32 o 
   5  11   0      179.40      177.11      6.28 o 
   6  11   0       87.02       90.61      3.87 o 
   7  11   0      316.36      317.48      6.72 o 
   8  11   0      300.64      307.17      6.51 o 
   9  11   0        4.78        5.19      4.49 o 
   0  12   0      215.02      217.73      3.60 o 
   1  12   0        2.39        3.25      1.73 o 
   2  12   0       41.26       39.11      2.60 o 
   3  12   0       67.54       60.90      4.32 o 
   4  12   0       13.24        9.10      3.81 o 
   5  12   0       20.63       15.73      4.35 o 
   6  12   0      363.75      364.14      6.46 o 
   7  12   0       75.91       79.76      4.29 o 
   8  12   0        5.20        0.23      5.95 o 
   9  12   0       29.33       23.46      5.31 o 
   1  13   0     1937.06     1939.79     10.82 o 
   2  13   0       26.75       29.13      4.17 o 
   3  13   0        0.03       -0.85      2.41 o 
   4  13   0       20.64       18.74      2.98 o 
   5  13   0       12.46        6.17      4.26 o 
   6  13   0        4.39        1.84      3.04 o 
   7  13   0       80.54       72.98      4.42 o 
   8  13   0      105.20       92.78      6.67 o 
   0  14   0     2181.83     2133.57     19.60 o 
   1  14   0      274.82      292.87      5.56 o 
   2  14   0      356.70      356.77      5.53 o 
   3  14   0      218.32      215.43     10.12 o 
   4  14   0      141.03      128.10      4.37 o 
   5  14   0       83.66       84.84      4.05 o 
   6  14   0        7.86        4.20      3.39 o 
   7  14   0        8.44        4.46      3.67 o 
   8  14   0       48.86       47.37      6.09 o 
   1  15   0       29.47       33.91      3.04 o 
   2  15   0       78.39       87.82      5.23 o 
   3  15   0        8.03        5.71      2.70 o 
   4  15   0      109.54      107.34      4.12 o 
   5  15   0      482.40      499.96      7.68 o 
   6  15   0      186.99      191.21      4.78 o 
   0  16   0      387.75      381.94      9.61 o 
   1  16   0        0.10        3.42      3.66 o 
   2  16   0       84.48       81.99      5.47 o 
   3  16   0      157.47      159.42      7.16 o 
   4  16   0       59.39       55.85      5.56 o 
   5  16   0        1.81       -3.60      4.98 o 
   6  16   0      559.94      559.51     12.40 o 
   1  17   0      621.24      660.99     12.94 o 
   2  17   0      116.83      117.81      6.52 o 
 -11   0   1      360.90      362.68      6.53 o 
  -9   0   1        0.36        0.09      2.27 o 
  -7   0   1       88.67       92.60      2.86 o 
  -5   0   1      244.75      228.79      3.22 o 
  -3   0   1     9750.76     9387.62     57.25 o 
   1   0   1        2.79        0.57      0.65 o 
   3   0   1      169.78      132.21      1.27 o 
   5   0   1      401.14      369.57      2.95 o 
   7   0   1      144.30      153.09      6.43 o 
   9   0   1      908.39      970.57      8.71 o 
  11   0   1       42.81       45.72      5.27 o 
 -12   1   1      429.81      432.38      6.64 o 
 -11   1   1        3.31        0.32      2.11 o 
 -10   1   1      176.37      182.87      3.28 o 
  -9   1   1       28.49       25.81      1.84 o 
  -8   1   1        2.64        4.36      1.47 o 
  -7   1   1        0.77        2.07      1.34 o 
  -6   1   1      517.30      516.51      3.61 o 
  -5   1   1       74.66       67.46      1.48 o 
  -4   1   1     1624.29     1638.98      3.74 o 
  -3   1   1     1033.84     1042.13      4.01 o 
  -2   1   1      892.46      934.83      5.46 o 
   1   1   1       49.77       71.27      3.53 o 
   2   1   1     1506.67     1714.99     10.05 o 
   3   1   1      202.41      232.18      1.79 o 
   4   1   1        2.17       11.94      0.55 o 
   5   1   1      184.26      169.04      1.47 o 
   6   1   1       10.81       23.93      0.99 o 
   7   1   1       71.62       75.91      1.90 o 
   8   1   1      630.87      630.05      4.82 o 
   9   1   1        8.16        8.61      1.97 o 
  10   1   1      505.55      523.79      6.69 o 
  11   1   1        6.48        7.94      2.97 o 
 -12   2   1       23.02       18.92      5.78 o 
 -11   2   1      108.08      101.75      4.12 o 
 -10   2   1       59.79       60.44      2.81 o 
  -9   2   1       84.21       82.31      2.49 o 
  -8   2   1      425.63      429.04      3.97 o 
  -7   2   1     2680.07     2540.41     12.96 o 
  -6   2   1      780.63      814.44      4.49 o 
  -5   2   1     1137.53     1050.25      6.08 o 
  -4   2   1     5874.84     5904.09     29.58 o 
  -3   2   1      368.27      337.84      2.07 o 
  -2   2   1    10214.36    10195.53    240.78 o 
  -1   2   1      539.66      524.23      2.47 o 
   0   2   1     4586.56     4559.65     29.16 o 
   1   2   1     8065.73     8231.34    147.84 o 
   2   2   1     1288.63     1399.57      5.17 o 
   3   2   1     2136.05     2069.33      7.78 o 
   4   2   1      548.70      539.75      2.25 o 
   5   2   1       27.03       31.02      0.88 o 
   6   2   1       87.08       85.80      1.62 o 
   7   2   1      385.44      361.35      5.03 o 
   8   2   1      382.87      371.43      5.89 o 
   9   2   1      209.62      226.28      3.85 o 
  10   2   1      142.20      141.96      4.40 o 
  11   2   1        5.98        7.34      4.40 o 
 -12   3   1        2.70       -2.24      5.69 o 
 -11   3   1      206.88      210.08      5.50 o 
 -10   3   1        9.12        8.98      2.24 o 
  -9   3   1      179.69      188.04      3.61 o 
  -8   3   1      979.68      985.25      8.35 o 
  -7   3   1      100.21      102.77      2.41 o 
  -6   3   1     7772.31     7453.64     41.48 o 
  -5   3   1     1062.34     1106.64      6.79 o 
  -4   3   1      492.60      505.37      3.05 o 
  -3   3   1        2.36        9.00      0.66 o 
  -2   3   1     1085.99     1186.42      6.51 o 
  -1   3   1     2015.84     1987.13     26.05 o 
   0   3   1      957.97      956.63      2.21 o 
   1   3   1      239.83      278.68      2.74 o 
   2   3   1      973.33      907.54      8.60 o 
   3   3   1     1212.46     1367.02     13.32 o 
   4   3   1     2097.45     2008.21      8.36 o 
   5   3   1      400.69      427.40      7.28 o 
   6   3   1      484.29      512.97      4.30 o 
   7   3   1      380.88      393.65      4.18 o 
   8   3   1       16.08       16.89      1.94 o 
   9   3   1       12.66       12.11      2.01 o 
  10   3   1       91.22       89.17      6.18 o 
  11   3   1      145.27      153.53      7.47 o 
 -11   4   1       69.45       68.52      4.05 o 
 -10   4   1      462.10      471.37      8.17 o 
  -9   4   1       93.86       93.44      2.85 o 
  -8   4   1      505.56      546.75      5.04 o 
  -7   4   1      107.17       88.48      1.83 o 
  -6   4   1      238.19      262.19      3.57 o 
  -5   4   1        3.46        3.27      0.71 o 
  -4   4   1      315.80      338.47      1.58 o 
  -3   4   1      481.26      494.20      4.59 o 
  -2   4   1     1306.37     1260.82      9.79 o 
  -1   4   1     2558.59     2633.11     14.47 o 
   0   4   1     5212.21     5684.81     22.05 o 
   1   4   1      356.60      361.13      1.99 o 
   2   4   1     5603.12     5632.82     38.97 o 
   3   4   1      796.63      805.68      5.44 o 
   4   4   1     2226.06     2217.39     11.82 o 
   5   4   1     1276.44     1228.28     13.92 o 
   6   4   1     1390.87     1422.96      9.82 o 
   7   4   1      304.47      294.47      3.67 o 
   8   4   1      185.05      174.32      4.17 o 
   9   4   1      657.56      664.61      6.11 o 
  10   4   1      345.00      365.26     10.09 o 
  11   4   1        0.64        2.36      5.52 o 
 -11   5   1      116.63      103.26      4.76 o 
 -10   5   1      158.69      168.56      5.05 o 
  -9   5   1      227.45      230.96      5.29 o 
  -8   5   1        0.34        0.31      1.67 o 
  -7   5   1       70.40       65.40      2.16 o 
  -6   5   1      180.29      209.03      2.74 o 
  -5   5   1     1637.02     1591.48     12.98 o 
  -4   5   1       40.77       48.48      0.82 o 
  -3   5   1       95.34       92.81      1.43 o 
  -2   5   1     2633.76     2777.21      8.72 o 
  -1   5   1      183.85      203.54      2.28 o 
   0   5   1     1949.30     1950.06     10.65 o 
   1   5   1     5276.07     5334.22     34.51 o 
   2   5   1      402.97      480.46      5.32 o 
   3   5   1      557.61      532.76      3.28 o 
   4   5   1      513.58      518.07      3.61 o 
   5   5   1      173.92      170.51      2.40 o 
   6   5   1     1377.73     1321.60      6.60 o 
   7   5   1      271.27      262.54      3.64 o 
   8   5   1     1488.44     1467.48     10.98 o 
   9   5   1       13.34       13.82      2.98 o 
  10   5   1      706.12      695.40     13.30 o 
 -11   6   1       23.27       18.92      3.76 o 
 -10   6   1       84.77       85.92      4.25 o 
  -9   6   1        6.23        4.25      2.75 o 
  -8   6   1      840.44      825.29      9.22 o 
  -7   6   1       53.61       62.83      2.00 o 
  -6   6   1      729.47      674.98      4.68 o 
  -5   6   1       17.47       22.36      2.25 o 
  -4   6   1     4521.54     4293.95     27.40 o 
  -3   6   1      505.88      546.16      6.44 o 
  -2   6   1      817.37      849.27      5.75 o 
  -1   6   1      351.78      323.38      2.13 o 
   0   6   1     1186.72     1190.79      6.50 o 
   1   6   1      435.98      500.81      6.22 o 
   2   6   1      668.70      606.29      9.01 o 
   3   6   1       33.51       40.31      0.70 o 
   4   6   1      418.55      425.13      2.96 o 
   5   6   1      264.55      240.57      3.12 o 
   6   6   1      142.94      131.79      2.42 o 
   7   6   1      362.43      342.23      3.87 o 
   8   6   1      359.22      358.98      5.91 o 
   9   6   1      390.17      384.34      6.60 o 
  10   6   1       33.94       32.97      5.18 o 
 -11   7   1        1.71        3.49      4.38 o 
 -10   7   1       29.52       25.23      5.17 o 
  -9   7   1      200.23      199.69      6.39 o 
  -8   7   1       21.26       22.97      3.14 o 
  -7   7   1       73.49       73.74      3.49 o 
  -6   7   1     1121.62     1042.49     16.18 o 
  -5   7   1     3808.76     3673.37     14.73 o 
  -4   7   1      139.51      152.52      2.26 o 
  -3   7   1     2734.34     2554.63     18.39 o 
  -2   7   1        0.59        0.62      1.49 o 
  -1   7   1     2773.48     2756.87     14.81 o 
   0   7   1      398.94      439.09      2.61 o 
   1   7   1     1800.86     1692.48      9.60 o 
   2   7   1      614.72      632.31      2.68 o 
   3   7   1       16.70       11.97      0.62 o 
   4   7   1      413.63      392.44     12.27 o 
   5   7   1     1124.27     1145.33      8.90 o 
   6   7   1        1.22        3.43      1.21 o 
   7   7   1       66.50       69.37      3.20 o 
   8   7   1       73.46       77.03      3.63 o 
   9   7   1       11.40       14.51      3.09 o 
  10   7   1        0.04       -1.35      4.71 o 
 -11   8   1        2.40        5.54      4.85 o 
 -10   8   1       36.87       30.21      5.42 o 
  -9   8   1       38.00       39.77      3.54 o 
  -8   8   1       46.43       47.87      3.46 o 
  -7   8   1       48.96       47.35      3.25 o 
  -6   8   1       98.07       98.01      3.60 o 
  -5   8   1        0.29        1.59      0.89 o 
  -4   8   1       34.90       24.02      1.38 o 
  -3   8   1        0.12       -1.46      2.77 o 
  -2   8   1      195.71      251.35      4.97 o 
  -1   8   1      365.81      345.96      2.19 o 
   0   8   1     1031.09      978.91      4.70 o 
   1   8   1      687.02      634.04      7.04 o 
   2   8   1     1631.51     1505.29      4.42 o 
   3   8   1      162.35      144.19      2.23 o 
   4   8   1       79.54       69.23      2.69 o 
   5   8   1       74.93       76.73      3.98 o 
   6   8   1      213.77      197.36      4.36 o 
   7   8   1      136.24      143.25      4.27 o 
   8   8   1      171.14      174.97      4.88 o 
   9   8   1       44.49       44.65      3.66 o 
 -11   9   1       57.69       56.05      5.87 o 
 -10   9   1        2.01       -0.53      3.60 o 
  -9   9   1       61.49       63.28      3.99 o 
  -8   9   1       18.02       14.48      3.36 o 
  -7   9   1        7.40       11.47      2.63 o 
  -6   9   1       75.78       74.74      3.33 o 
  -5   9   1      452.95      436.73      5.79 o 
  -4   9   1       32.06       30.22      1.62 o 
  -3   9   1       89.03       82.16      4.23 o 
  -2   9   1        0.01       -0.05      2.11 o 
  -1   9   1       15.92       14.91      1.00 o 
   0   9   1      878.92      842.60      3.41 o 
   1   9   1     1785.73     1781.92      8.84 o 
   2   9   1      125.47      135.62      2.48 o 
   3   9   1      475.51      422.32     10.93 o 
   4   9   1      350.12      359.16      7.46 o 
   5   9   1      141.94      132.94      3.77 o 
   6   9   1      449.61      463.85      6.45 o 
   7   9   1       46.35       47.63      3.26 o 
   8   9   1      139.21      137.17      4.46 o 
   9   9   1       54.08       54.45      3.86 o 
 -10  10   1       15.65       13.79      4.84 o 
  -9  10   1       17.14       17.75      3.48 o 
  -8  10   1       11.25        9.84      3.14 o 
  -7  10   1      605.63      617.28     12.14 o 
  -6  10   1        9.45       12.28      6.27 o 
  -5  10   1      612.65      622.06     10.05 o 
  -4  10   1      273.91      270.15      6.65 o 
  -3  10   1      191.97      203.68      5.54 o 
  -2  10   1      626.48      600.00     30.83 o 
  -1  10   1       45.86       53.60      1.41 o 
   0  10   1      433.60      416.21      4.59 o 
   1  10   1       86.11       77.95      1.46 o 
   2  10   1     1708.68     1654.73     21.65 o 
   3  10   1      967.27      932.50     10.78 o 
   4  10   1      841.53      769.91     10.67 o 
   5  10   1       43.24       43.40      2.96 o 
   6  10   1      201.28      201.43      4.76 o 
   7  10   1       15.50       13.03      2.74 o 
   8  10   1      101.74      109.71      7.79 o 
 -10  11   1        1.14       -0.12      4.69 o 
  -9  11   1      105.51      102.18      4.99 o 
  -8  11   1      704.49      703.35      9.21 o 
  -7  11   1      113.95      117.38      4.47 o 
  -6  11   1     1753.46     1759.86     12.66 o 
  -5  11   1      618.34      613.10     10.34 o 
  -4  11   1      473.31      492.48      8.80 o 
  -3  11   1      465.21      456.95      7.79 o 
  -2  11   1        6.02        5.12      1.91 o 
  -1  11   1      377.04      375.15      2.95 o 
   0  11   1     1035.61     1033.03     11.22 o 
   1  11   1      351.56      322.20      3.75 o 
   2  11   1     2546.05     2484.61     12.21 o 
   3  11   1      218.24      219.78      5.32 o 
   4  11   1      786.83      761.75     10.97 o 
   5  11   1      376.31      370.94      8.48 o 
   6  11   1      125.55      130.81     10.54 o 
   7  11   1        0.38        0.93      2.81 o 
   8  11   1       22.26       20.78      3.38 o 
  -9  12   1        0.03       -1.23      4.88 o 
  -8  12   1      331.45      329.61      6.97 o 
  -7  12   1      181.35      174.05     15.12 o 
  -6  12   1       53.07       48.29      4.70 o 
  -5  12   1        0.83       -1.31      3.76 o 
  -4  12   1      546.74      531.31      9.42 o 
  -3  12   1       31.73       26.99      3.63 o 
  -2  12   1      902.61      871.62     16.28 o 
  -1  12   1      163.57      172.60      2.24 o 
   0  12   1     1213.60     1183.54      5.37 o 
   1  12   1      160.96      157.36      2.97 o 
   2  12   1       63.22       57.30      2.74 o 
   3  12   1      467.28      466.62      6.09 o 
   4  12   1       73.77       73.63      3.35 o 
   5  12   1      362.79      370.46      8.99 o 
   6  12   1        0.81        3.68      2.69 o 
   7  12   1      510.82      497.46      7.74 o 
   8  12   1      219.45      219.69      5.85 o 
  -8  13   1       15.34       16.05      3.70 o 
  -7  13   1        0.63        0.51      3.32 o 
  -6  13   1        0.59       -0.98      3.10 o 
  -5  13   1      127.84      120.32      5.98 o 
  -4  13   1      115.78      115.12      5.41 o 
  -3  13   1      147.98      148.43      4.03 o 
  -2  13   1        4.05        4.62      2.16 o 
  -1  13   1       14.47       18.61      1.91 o 
   0  13   1     1009.32     1046.98      6.60 o 
   1  13   1       16.17       13.48      1.88 o 
   2  13   1        7.44        4.15      2.40 o 
   3  13   1      308.64      316.73      5.40 o 
   4  13   1      424.77      430.73     15.39 o 
   5  13   1        5.90        5.44      2.48 o 
   6  13   1      483.81      481.65      7.50 o 
   7  13   1       18.08       20.60      3.45 o 
   8  13   1      574.66      554.36     12.03 o 
  -7  14   1       68.65       60.46      4.18 o 
  -6  14   1        8.59        7.89      3.21 o 
  -5  14   1       67.83       53.02      5.28 o 
  -4  14   1        2.58        2.27      2.60 o 
  -3  14   1       84.16       89.42      3.59 o 
  -2  14   1      139.87      151.94      5.58 o 
  -1  14   1       77.31       76.80      3.49 o 
   0  14   1        1.02        5.15      2.44 o 
   1  14   1       46.64       50.27      3.34 o 
   2  14   1       60.48       56.68      3.20 o 
   3  14   1      385.40      406.52      6.29 o 
   4  14   1      289.46      280.24      5.67 o 
   5  14   1       47.05       43.26      3.52 o 
   6  14   1       67.64       63.69      3.27 o 
   7  14   1      170.76      161.26     16.60 o 
  -7  15   1      141.48      133.60      7.46 o 
  -6  15   1      438.61      434.99      7.69 o 
  -5  15   1        6.76        7.16      3.12 o 
  -4  15   1        3.35        2.09      2.83 o 
  -3  15   1       82.47       83.95      3.63 o 
  -2  15   1       61.79       59.18      5.19 o 
  -1  15   1       52.23       51.04      4.48 o 
   0  15   1       38.55       42.34      3.37 o 
   1  15   1       11.24       12.85      2.99 o 
   2  15   1      513.97      528.88     10.89 o 
   3  15   1        3.97        6.49      2.72 o 
   4  15   1       47.83       46.84      3.44 o 
   5  15   1      118.18      111.21      4.56 o 
   6  15   1       41.06       37.32      3.08 o 
  -6  16   1       26.52       19.06      5.26 o 
  -5  16   1      303.40      326.59      9.15 o 
  -4  16   1        0.24        0.53      3.75 o 
  -3  16   1       16.22       16.64      4.36 o 
  -2  16   1        5.09        6.45      3.82 o 
  -1  16   1       33.74       42.35      4.74 o 
   0  16   1        5.28        9.71      3.05 o 
   1  16   1      100.93      101.08      6.02 o 
   2  16   1      112.15      120.64      6.64 o 
   3  16   1      356.56      351.61      9.72 o 
   4  16   1        0.83        0.82      4.57 o 
   5  16   1        0.74       -0.55      4.90 o 
  -2  17   1       43.84       43.13      4.83 o 
  -1  17   1       33.34       36.76      5.04 o 
   0  17   1      121.10      118.22      6.62 o 
   1  17   1      186.06      178.87      7.34 o 
   2  17   1       16.13       18.01      5.10 o 
 -12   0   2      869.34      891.55     10.16 o 
 -10   0   2        2.60        0.41      2.62 o 
  -8   0   2      368.02      380.59      8.47 o 
  -6   0   2     1343.43     1269.17     21.39 o 
  -4   0   2     9363.52     9444.11    151.35 o 
  -2   0   2     4304.25     4454.94     34.06 o 
   0   0   2     1528.89     1557.49     24.13 o 
   2   0   2        0.83        0.92      0.48 o 
   4   0   2      459.77      427.08      2.55 o 
   6   0   2      468.45      463.86      4.90 o 
   8   0   2     1439.85     1431.57     24.90 o 
  10   0   2      159.59      165.18      6.97 o 
 -12   1   2        4.18        4.27      2.28 o 
 -11   1   2        4.25        3.87      2.09 o 
 -10   1   2      161.22      153.03      3.18 o 
  -9   1   2      250.94      252.93      3.53 o 
  -8   1   2      707.11      679.34      4.95 o 
  -7   1   2       89.04       67.50      1.98 o 
  -6   1   2       47.17       35.94      1.53 o 
  -5   1   2      895.70      889.12      5.29 o 
  -4   1   2       27.18       22.33      0.93 o 
  -3   1   2     2690.11     2672.47     17.87 o 
  -2   1   2     5126.03     5260.31     40.35 o 
  -1   1   2     2368.32     2340.11     21.22 o 
   0   1   2     3394.62     3459.88     18.59 o 
   1   1   2     2211.34     2259.15     14.42 o 
   2   1   2      677.97      770.96      3.96 o 
   3   1   2     4635.71     4806.80     30.72 o 
   4   1   2     2798.22     2748.17      9.16 o 
   5   1   2       88.63       64.78      1.15 o 
   6   1   2      491.96      482.92      6.94 o 
   7   1   2        9.24        5.31      1.55 o 
   8   1   2        8.81        9.38      1.77 o 
   9   1   2        4.47        6.40      2.49 o 
  10   1   2       38.06       35.63      3.37 o 
  11   1   2      188.87      182.48      5.40 o 
 -12   2   2        1.28       -0.91      3.36 o 
 -11   2   2      279.28      279.30      4.83 o 
 -10   2   2      242.49      254.53      3.77 o 
  -9   2   2       43.37       39.24      2.61 o 
  -8   2   2      466.34      430.35      6.32 o 
  -7   2   2      370.04      361.12      3.44 o 
  -6   2   2      642.53      572.20      5.38 o 
  -5   2   2     1592.43     1581.37      8.23 o 
  -4   2   2      657.75      677.61      3.61 o 
  -3   2   2      824.22      975.90      3.61 o 
  -2   2   2     1419.86     1488.59     14.30 o 
  -1   2   2      229.71      199.12      2.24 o 
   0   2   2     4542.76     4548.21     27.00 o 
   1   2   2      692.27      675.52      2.93 o 
   2   2   2     9167.95     9014.16     36.04 o 
   3   2   2      344.33      314.76      3.37 o 
   4   2   2     1362.63     1406.73      6.41 o 
   5   2   2     1365.41     1297.76      6.89 o 
   6   2   2     1220.06     1161.14      7.72 o 
   7   2   2       52.77       51.74      3.26 o 
   8   2   2        0.72        0.72      1.72 o 
   9   2   2       99.58      101.69      3.83 o 
  10   2   2       78.92       87.94      5.15 o 
  11   2   2        5.33       12.88      5.05 o 
 -12   3   2       68.42       65.07      4.35 o 
 -11   3   2      102.46       99.16      4.45 o 
 -10   3   2      303.16      287.16      4.52 o 
  -9   3   2      914.04      937.07      6.97 o 
  -8   3   2       92.63       83.52      1.99 o 
  -7   3   2      109.60       98.25      2.69 o 
  -6   3   2      862.26      861.44      4.79 o 
  -5   3   2      594.28      642.05      3.09 o 
  -4   3   2     2532.31     2560.65     12.80 o 
  -3   3   2      633.92      617.22      1.93 o 
  -2   3   2      439.95      567.35      2.13 o 
  -1   3   2     5299.56     5536.31     39.54 o 
   0   3   2       99.39       75.15      0.95 o 
   1   3   2       27.86       23.17      2.00 o 
   2   3   2       17.58       16.64      1.20 o 
   3   3   2     6040.80     5936.18     42.02 o 
   4   3   2      212.36      195.90      2.21 o 
   5   3   2       40.37       30.68      1.53 o 
   6   3   2        3.48        2.35      0.58 o 
   7   3   2       50.20       37.85      1.98 o 
   8   3   2       17.49       14.79      1.87 o 
   9   3   2       88.88       89.41      3.70 o 
  10   3   2        4.09        4.31      4.14 o 
 -12   4   2      144.32      142.18      5.33 o 
 -11   4   2      556.67      569.76      8.39 o 
 -10   4   2      183.70      178.75      5.00 o 
  -9   4   2     1212.85     1230.29      9.72 o 
  -8   4   2       16.86       11.94      1.92 o 
  -7   4   2     1803.48     1776.61     10.04 o 
  -6   4   2       16.10       36.67      4.02 o 
  -5   4   2     2524.72     2522.89      8.31 o 
  -4   4   2       46.42       28.90      0.75 o 
  -3   4   2      380.38      345.72      1.93 o 
  -2   4   2       82.40       96.29      1.38 o 
  -1   4   2     1717.99     1721.70     11.62 o 
   0   4   2     1332.60     1456.39      6.64 o 
   1   4   2       67.48       86.78      1.46 o 
   2   4   2        6.05       22.28      6.55 o 
   3   4   2      252.36      258.53      3.62 o 
   4   4   2      547.50      545.72      3.69 o 
   5   4   2       10.51        9.19      1.30 o 
   6   4   2        5.12        3.36      1.50 o 
   7   4   2      147.89      138.24      4.79 o 
   8   4   2      232.51      243.25      3.75 o 
   9   4   2       78.22       75.01      5.07 o 
  10   4   2        3.14        9.04      5.30 o 
 -12   5   2      261.28      230.46      8.70 o 
 -11   5   2       84.57       87.29      4.44 o 
 -10   5   2      433.41      453.52      7.40 o 
  -9   5   2       26.48       27.36      2.22 o 
  -8   5   2      184.01      190.28      4.74 o 
  -7   5   2      701.36      692.28      4.60 o 
  -6   5   2     1041.75     1004.91      5.75 o 
  -5   5   2     4636.53     4627.80     27.58 o 
  -4   5   2      139.44      130.25      1.41 o 
  -3   5   2     6086.67     6279.87     48.58 o 
  -2   5   2      938.01      885.97      3.45 o 
  -1   5   2       82.54       90.77      1.17 o 
   0   5   2     1291.79     1446.36      3.90 o 
   1   5   2      248.47      258.83      3.00 o 
   2   5   2      652.08      659.44      4.67 o 
   3   5   2       18.86       24.91      2.74 o 
   4   5   2      508.95      510.82      3.59 o 
   5   5   2      210.95      214.72      2.80 o 
   6   5   2       18.34       17.36      1.67 o 
   7   5   2      172.67      169.71      3.37 o 
   8   5   2       26.33       27.59      2.05 o 
   9   5   2      582.89      550.41     11.67 o 
  10   5   2      436.57      436.41     11.29 o 
 -12   6   2       60.49       59.00      5.89 o 
 -11   6   2      294.35      290.49      6.65 o 
 -10   6   2       10.65        9.43      3.21 o 
  -9   6   2       97.66      103.10      4.33 o 
  -8   6   2        1.04        0.60      2.41 o 
  -7   6   2       17.59       17.48      0.87 o 
  -6   6   2       28.14       28.99      0.99 o 
  -5   6   2     1609.18     1633.98      6.16 o 
  -4   6   2       98.80       86.05      1.47 o 
  -3   6   2     1292.82     1376.37      8.68 o 
  -2   6   2      103.15      133.53      1.82 o 
  -1   6   2      154.89      153.19      1.35 o 
   0   6   2     1197.63     1223.87      5.09 o 
   1   6   2      237.90      207.73      1.80 o 
   2   6   2       21.34       15.54      2.78 o 
   3   6   2      605.04      573.51      9.35 o 
   4   6   2       38.74       43.72      1.68 o 
   5   6   2     2726.92     2747.75     23.17 o 
   6   6   2        1.77        2.78      1.44 o 
   7   6   2      233.89      228.56      3.86 o 
   8   6   2      254.95      258.65      5.23 o 
   9   6   2      287.54      284.63      9.10 o 
  10   6   2      168.52      157.23      7.61 o 
 -12   7   2       34.05       35.08      5.77 o 
 -11   7   2        2.76        2.48      3.57 o 
 -10   7   2       10.00        9.83      3.25 o 
  -9   7   2       93.21       90.63      4.24 o 
  -8   7   2      499.84      477.58      7.01 o 
  -7   7   2       13.35        6.60      4.09 o 
  -6   7   2      780.94      793.86      7.97 o 
  -5   7   2        2.99        4.02      1.05 o 
  -4   7   2      953.02      972.51      8.66 o 
  -3   7   2        2.32        2.02      0.99 o 
  -2   7   2      505.33      516.33      3.34 o 
  -1   7   2      121.52      145.51      1.46 o 
   0   7   2       12.56        3.39      0.71 o 
   1   7   2        0.22        2.28      0.78 o 
   2   7   2        0.01        3.98      1.01 o 
   3   7   2      119.73      105.74      1.52 o 
   4   7   2     4005.47     3954.30     20.11 o 
   5   7   2       34.73       30.74      1.53 o 
   6   7   2      765.79      767.38      7.84 o 
   7   7   2       19.76       17.04      2.74 o 
   8   7   2      129.65      133.53      4.19 o 
   9   7   2       20.33       15.25      5.24 o 
 -11   8   2      450.19      453.04     11.44 o 
 -10   8   2      120.84      107.32      6.24 o 
  -9   8   2        1.82       -1.29      2.94 o 
  -8   8   2      180.20      181.89      4.94 o 
  -7   8   2       46.02       47.88      4.54 o 
  -6   8   2      646.74      661.20     14.35 o 
  -5   8   2       76.44       83.06      1.53 o 
  -4   8   2     1687.91     1757.47     16.46 o 
  -3   8   2      689.51      626.68      5.16 o 
  -2   8   2      129.79      137.88      1.80 o 
  -1   8   2      196.00      192.89      2.49 o 
   0   8   2      859.83      864.10      3.60 o 
   1   8   2      523.66      512.15      3.31 o 
   2   8   2      621.62      529.56      5.75 o 
   3   8   2      240.63      209.71      3.10 o 
   4   8   2      689.48      636.38      3.06 o 
   5   8   2     1272.81     1229.23      7.09 o 
   6   8   2       44.11       44.39      2.93 o 
   7   8   2        0.61        1.96      2.46 o 
   8   8   2       53.17       54.34      3.45 o 
   9   8   2      563.09      587.05     12.86 o 
 -11   9   2        2.60        3.02      5.06 o 
 -10   9   2      700.32      729.64      9.76 o 
  -9   9   2       67.96       62.72      3.87 o 
  -8   9   2      389.68      397.11      6.88 o 
  -7   9   2      116.94      115.43      4.17 o 
  -6   9   2      419.99      446.12     10.05 o 
  -5   9   2        4.51        9.71      4.50 o 
  -4   9   2      198.20      173.73      5.37 o 
  -3   9   2      959.66      931.23      9.92 o 
  -2   9   2     4551.77     4429.11     48.33 o 
  -1   9   2        0.06        1.49      0.96 o 
   0   9   2      708.39      683.63      4.11 o 
   1   9   2       56.41       64.49      2.14 o 
   2   9   2      138.88      153.75      1.67 o 
   3   9   2       12.44        7.23      0.71 o 
   4   9   2        1.61        0.58      2.98 o 
   5   9   2       65.98       67.68      3.13 o 
   6   9   2      187.71      178.72      4.45 o 
   7   9   2        4.33        3.72      2.71 o 
   8   9   2       20.05       21.38      5.12 o 
 -10  10   2      210.90      200.80      8.64 o 
  -9  10   2       56.34       56.44      3.95 o 
  -8  10   2       11.87       13.85      3.38 o 
  -7  10   2       11.81        9.12      4.52 o 
  -6  10   2      180.36      160.15      4.32 o 
  -5  10   2      414.65      422.97      8.47 o 
  -4  10   2        5.65       -0.78      3.47 o 
  -3  10   2        7.19        1.90      2.83 o 
  -2  10   2        5.99        9.89      1.09 o 
  -1  10   2      894.03      850.65      7.52 o 
   0  10   2      206.44      224.21      2.42 o 
   1  10   2      176.92      168.71      2.07 o 
   2  10   2     1521.63     1516.88     14.69 o 
   3  10   2      717.30      722.82      9.59 o 
   4  10   2      404.90      416.12      8.34 o 
   5  10   2      635.20      641.27      7.30 o 
   6  10   2       98.18       89.37      3.78 o 
   7  10   2      153.34      148.93      4.61 o 
   8  10   2      131.62      143.15      7.59 o 
 -10  11   2        3.26       -0.05      4.96 o 
  -9  11   2       27.59       26.26      3.84 o 
  -8  11   2      128.00      126.50      7.54 o 
  -7  11   2       50.46       49.67      4.48 o 
  -6  11   2       85.82       87.69      6.50 o 
  -5  11   2      212.40      200.65      6.47 o 
  -4  11   2      145.89      140.11      5.48 o 
  -3  11   2      362.94      358.04      7.01 o 
  -2  11   2       12.18       16.67      1.19 o 
  -1  11   2       41.95       48.40      1.52 o 
   0  11   2       51.45       55.28      1.58 o 
   1  11   2      299.16      302.15      3.76 o 
   2  11   2        0.84        2.33      2.07 o 
   3  11   2      805.30      786.11      7.54 o 
   4  11   2      972.78      981.00      8.76 o 
   5  11   2        8.01       14.36      4.48 o 
   6  11   2      135.04      135.18      4.37 o 
   7  11   2        3.23        5.15      3.02 o 
   8  11   2        0.29        0.33      4.46 o 
  -9  12   2       13.74        8.74      5.25 o 
  -8  12   2       20.16       21.83      3.64 o 
  -7  12   2       31.05       24.86      3.61 o 
  -6  12   2        0.82        0.53      3.07 o 
  -5  12   2       61.53       62.31      4.92 o 
  -4  12   2      572.09      564.17      9.38 o 
  -3  12   2        1.13        3.98      3.25 o 
  -2  12   2      443.71      456.73      5.59 o 
  -1  12   2       20.78       23.26      1.44 o 
   0  12   2      104.21      108.65      2.40 o 
   1  12   2        8.40        7.48      1.72 o 
   2  12   2      493.03      463.99      5.94 o 
   3  12   2      415.36      419.20      6.89 o 
   4  12   2      223.38      212.10      4.71 o 
   5  12   2     1372.78     1353.50     16.12 o 
   6  12   2        0.70        2.72      2.78 o 
   7  12   2       61.12       62.15      7.33 o 
  -8  13   2       70.79       66.99      4.26 o 
  -7  13   2      116.06      110.36      6.31 o 
  -6  13   2       96.18       95.25      4.33 o 
  -5  13   2      457.04      449.70      9.39 o 
  -4  13   2       50.99       52.13      4.62 o 
  -3  13   2     1171.81     1174.07     17.56 o 
  -2  13   2      275.66      263.22      6.70 o 
  -1  13   2       22.18       19.29      1.95 o 
   0  13   2        1.70        5.92      1.77 o 
   1  13   2       69.04       68.49      2.46 o 
   2  13   2       56.27       52.10      2.99 o 
   3  13   2       11.66       12.74      2.61 o 
   4  13   2      128.61      137.85      4.31 o 
   5  13   2       67.85       71.71      3.73 o 
   6  13   2        0.19       -0.17      2.37 o 
   7  13   2      290.27      300.40      6.60 o 
  -7  14   2      379.42      380.59      7.42 o 
  -6  14   2      114.16      107.22      4.47 o 
  -5  14   2      108.45      103.07      5.69 o 
  -4  14   2     1003.61     1020.92      9.58 o 
  -3  14   2       24.66       28.52      4.39 o 
  -2  14   2      214.27      218.33      5.74 o 
  -1  14   2      408.50      405.96      9.02 o 
   0  14   2        0.35        2.79      2.48 o 
   1  14   2      205.92      198.21      4.86 o 
   2  14   2      624.18      638.37      7.42 o 
   3  14   2       25.50       28.72      4.36 o 
   4  14   2      197.83      199.42      9.93 o 
   5  14   2       95.53       95.11      4.14 o 
   6  14   2       71.46       73.58      3.36 o 
   7  14   2      125.53      138.70      6.53 o 
  -7  15   2      214.24      211.03      8.52 o 
  -6  15   2       48.60       47.12      4.07 o 
  -5  15   2       40.22       43.63      3.56 o 
  -4  15   2        1.74        4.44      2.83 o 
  -3  15   2      276.90      289.31      8.40 o 
  -2  15   2        2.95        6.94      3.96 o 
  -1  15   2      253.66      252.33      7.78 o 
   0  15   2       43.23       44.73      3.26 o 
   1  15   2     1285.34     1315.76     11.58 o 
   2  15   2      122.28      126.72      6.45 o 
   3  15   2     1145.89     1150.06     10.50 o 
   4  15   2      127.50      123.06      4.42 o 
   5  15   2        0.84        0.60      2.75 o 
   6  15   2      143.23      144.89      4.15 o 
  -6  16   2      141.88      142.74      7.53 o 
  -5  16   2        0.00        0.30      4.70 o 
  -4  16   2       33.18       28.17      4.21 o 
  -3  16   2       83.34       94.61      6.02 o 
  -2  16   2      398.59      399.99      9.84 o 
  -1  16   2      178.91      184.67      7.32 o 
   0  16   2      519.69      534.41      8.70 o 
   1  16   2       62.85       63.44      3.84 o 
   2  16   2      768.61      800.29     13.70 o 
   3  16   2        5.00        7.39      4.46 o 
   4  16   2      263.48      263.33      8.64 o 
   5  16   2        0.68       -4.19      5.05 o 
  -2  17   2      755.36      748.40     13.72 o 
  -1  17   2       81.80       83.74      6.09 o 
   0  17   2      106.15      119.41      7.03 o 
   1  17   2       38.15       44.58      5.56 o 
 -13   0   3       28.16       20.75      3.74 o 
 -11   0   3      587.01      587.86     13.99 o 
  -9   0   3     1731.35     1742.61     15.27 o 
  -7   0   3     1857.67     1687.79      9.82 o 
  -5   0   3     1396.81     1315.63     18.21 o 
  -3   0   3     3393.46     3577.95     53.64 o 
  -1   0   3     5519.53     5398.77     53.72 o 
   1   0   3        6.13       12.16      5.53 o 
   3   0   3     1995.42     1935.83      6.32 o 
   5   0   3     1427.74     1380.35      7.99 o 
   7   0   3      228.64      225.88      6.49 o 
   9   0   3        8.36        8.83      4.28 o 
  11   0   3      268.40      264.55      9.03 o 
 -13   1   3       63.79       60.16      3.51 o 
 -12   1   3        8.33        6.67      2.38 o 
 -11   1   3       53.00       50.43      3.17 o 
 -10   1   3      235.28      225.43      4.29 o 
  -9   1   3      416.21      403.00      4.27 o 
  -8   1   3      116.64      100.63      4.14 o 
  -7   1   3       67.25       54.63      1.88 o 
  -6   1   3      177.04      152.84      3.39 o 
  -5   1   3       16.33       20.17      1.28 o 
  -4   1   3     4247.08     4366.93     28.97 o 
  -3   1   3       66.86       90.94      1.09 o 
  -2   1   3      359.22      443.80      2.26 o 
  -1   1   3      554.18      639.25      3.30 o 
   0   1   3     3925.74     3980.26     26.35 o 
   1   1   3     6592.52     6753.79     36.46 o 
   2   1   3      152.26      140.46      2.08 o 
   3   1   3      120.63      140.78      1.07 o 
   4   1   3     1171.15     1146.09      5.90 o 
   5   1   3      419.93      424.94      3.20 o 
   6   1   3      385.91      393.21      3.85 o 
   7   1   3      142.87      149.12      2.87 o 
   8   1   3       18.68       11.85      2.64 o 
   9   1   3       68.33       67.38      3.78 o 
  10   1   3       59.64       56.69      3.80 o 
  11   1   3       11.27       12.39      4.64 o 
 -12   2   3       11.40       13.56      3.51 o 
 -11   2   3     1571.08     1582.75     12.23 o 
 -10   2   3      278.01      275.79      4.58 o 
  -9   2   3     1383.43     1340.53      7.24 o 
  -8   2   3     1468.32     1482.27      7.03 o 
  -7   2   3        3.07        4.15      1.52 o 
  -6   2   3      583.61      592.02      3.88 o 
  -5   2   3      158.89      167.96      1.58 o 
  -4   2   3       75.36       85.07      1.41 o 
  -3   2   3     1826.00     1943.05      5.20 o 
  -2   2   3     3936.20     4415.20     27.79 o 
  -1   2   3      946.92      945.22     15.18 o 
   0   2   3     2388.75     2617.26     25.50 o 
   1   2   3       17.81       23.55      0.74 o 
   2   2   3      548.62      617.29      4.93 o 
   3   2   3     1526.42     1548.95     10.85 o 
   4   2   3     1184.72     1160.30      4.57 o 
   5   2   3     1278.86     1185.82     10.12 o 
   6   2   3      292.82      298.08      3.45 o 
   7   2   3      899.58      909.57      6.21 o 
   8   2   3      133.80      142.99      4.16 o 
   9   2   3      525.79      528.22      7.44 o 
  10   2   3       19.91       18.57      3.17 o 
 -12   3   3      204.08      198.17     12.96 o 
 -11   3   3        0.03       -1.51      3.41 o 
 -10   3   3     1218.85     1232.24      8.38 o 
  -9   3   3       19.82       20.20      1.99 o 
  -8   3   3       10.29       11.64      1.30 o 
  -7   3   3      165.03      159.37      2.00 o 
  -6   3   3      521.97      540.04      3.07 o 
  -5   3   3     1235.65     1314.62      3.83 o 
  -4   3   3     1241.18     1343.36      6.67 o 
  -3   3   3      370.40      475.40      3.43 o 
  -2   3   3       31.33       28.81      0.94 o 
  -1   3   3        0.21        7.33      0.82 o 
   0   3   3      218.67      237.00      1.85 o 
   1   3   3       97.99       88.09      1.68 o 
   2   3   3     3317.87     3221.09     26.97 o 
   3   3   3      318.63      318.63      2.06 o 
   4   3   3        3.48        3.83      0.99 o 
   5   3   3      140.06      122.82      2.26 o 
   6   3   3      542.50      526.68      8.91 o 
   7   3   3      378.18      362.55      4.16 o 
   8   3   3      326.27      332.77      6.18 o 
   9   3   3       20.73       21.62      3.07 o 
  10   3   3      462.95      453.11     11.42 o 
 -12   4   3       28.61       30.59      3.92 o 
 -11   4   3       10.63        6.73      3.13 o 
 -10   4   3       35.26       38.29      2.63 o 
  -9   4   3      125.33      122.22      3.03 o 
  -8   4   3        0.64        1.93      1.67 o 
  -7   4   3      292.82      284.95      2.65 o 
  -6   4   3        7.58       10.04      1.28 o 
  -5   4   3      508.50      503.26      2.51 o 
  -4   4   3      576.78      585.87      2.78 o 
  -3   4   3     1620.62     1682.50      4.08 o 
  -2   4   3     9690.11     9666.69     45.10 o 
  -1   4   3       81.30       96.21      2.09 o 
   0   4   3      156.75      259.46      3.88 o 
   1   4   3       13.70       22.91      1.27 o 
   2   4   3        7.89       14.35      0.77 o 
   3   4   3       90.90       97.13      1.47 o 
   4   4   3       41.76       34.14      1.33 o 
   5   4   3      660.92      651.97      5.70 o 
   6   4   3      319.73      314.90      4.89 o 
   7   4   3        4.17        5.31      1.68 o 
   8   4   3      274.82      268.01      5.14 o 
   9   4   3       11.91        8.41      5.05 o 
  10   4   3       55.22       57.30      5.82 o 
 -12   5   3      103.73       96.33      4.95 o 
 -11   5   3       31.22       34.24      5.51 o 
 -10   5   3      108.21      104.67      4.37 o 
  -9   5   3      138.24      135.86      3.07 o 
  -8   5   3        0.06        0.72      1.14 o 
  -7   5   3      174.16      176.14      2.65 o 
  -6   5   3       32.53       18.25      0.92 o 
  -5   5   3       22.76       41.97      1.29 o 
  -4   5   3     1946.30     1884.35      6.93 o 
  -3   5   3     2664.62     2565.45      9.95 o 
  -2   5   3        0.18        3.07      0.90 o 
  -1   5   3     3760.61     3872.94     44.57 o 
   0   5   3     3557.61     3778.64     28.86 o 
   1   5   3       19.06       32.76      1.45 o 
   2   5   3      465.02      441.75      4.13 o 
   3   5   3      687.24      650.89     12.74 o 
   4   5   3     1228.77     1240.70     18.50 o 
   5   5   3      113.84      132.34      2.54 o 
   6   5   3      175.46      183.36      2.96 o 
   7   5   3       56.59       54.47      2.20 o 
   8   5   3        2.06        0.15      4.04 o 
   9   5   3       21.65       28.58      5.63 o 
 -12   6   3       61.06       59.49      6.24 o 
 -11   6   3       79.79       71.57      7.07 o 
 -10   6   3       85.69       79.85      4.09 o 
  -9   6   3      264.55      257.67      5.79 o 
  -8   6   3     1200.83     1180.96     10.92 o 
  -7   6   3       26.84       24.68      1.38 o 
  -6   6   3      377.33      372.97      2.66 o 
  -5   6   3      126.19      155.53      2.09 o 
  -4   6   3       18.30       18.54      0.78 o 
  -3   6   3     3428.06     3635.84     12.88 o 
  -2   6   3      290.51      260.72      3.21 o 
  -1   6   3        5.33        7.70      1.11 o 
   0   6   3      104.90      123.07      2.31 o 
   1   6   3       21.45       17.51      0.97 o 
   2   6   3      116.48      106.62      2.38 o 
   3   6   3      990.23      913.09      4.10 o 
   4   6   3     2034.58     2073.78     18.75 o 
   5   6   3      764.39      740.69      4.98 o 
   6   6   3       52.25       61.61      2.07 o 
   7   6   3      166.21      163.98      3.09 o 
   8   6   3        4.53        1.40      4.76 o 
   9   6   3       41.22       42.25      6.07 o 
 -12   7   3        1.84       -0.17      5.30 o 
 -11   7   3      132.37      124.24      5.31 o 
 -10   7   3       14.03       10.69      3.50 o 
  -9   7   3      765.35      783.98      9.21 o 
  -8   7   3        3.04        3.68      3.55 o 
  -7   7   3     1225.69     1243.98      7.89 o 
  -6   7   3      338.62      304.90      5.36 o 
  -5   7   3      973.10      954.49      7.91 o 
  -4   7   3     1661.01     1574.30     13.16 o 
  -3   7   3     2374.33     2332.24      9.50 o 
  -2   7   3      577.40      610.40      4.95 o 
  -1   7   3     2483.96     2451.45      7.14 o 
   0   7   3        1.35        1.92      0.78 o 
   1   7   3       51.41       63.90      1.41 o 
   2   7   3      385.88      403.10      3.14 o 
   3   7   3     2293.08     2187.75     15.69 o 
   4   7   3       20.60       19.51      2.06 o 
   5   7   3     1352.05     1335.58     12.67 o 
   6   7   3       62.29       60.52      2.05 o 
   7   7   3       22.89       24.07      2.65 o 
   8   7   3       33.93       38.12      5.28 o 
   9   7   3       15.44       20.20      5.42 o 
 -11   8   3       88.97       85.49      6.59 o 
 -10   8   3        0.03       -1.44      3.02 o 
  -9   8   3       48.32       45.03      3.83 o 
  -8   8   3       65.74       72.75      3.93 o 
  -7   8   3        5.08        5.96      2.96 o 
  -6   8   3       38.30       38.11      1.83 o 
  -5   8   3      285.71      294.89      3.37 o 
  -4   8   3      324.96      279.20      3.81 o 
  -3   8   3      934.12      918.70      5.48 o 
  -2   8   3     6278.96     6212.23     33.57 o 
  -1   8   3      157.19      141.40      1.88 o 
   0   8   3     1428.38     1443.92      6.61 o 
   1   8   3        0.27        1.66      0.94 o 
   2   8   3      132.60      122.56      2.70 o 
   3   8   3      259.19      245.25      2.21 o 
   4   8   3      934.48      929.05     11.75 o 
   5   8   3       22.19       20.33      2.41 o 
   6   8   3      100.83      100.35      3.48 o 
   7   8   3        1.03        3.97      4.59 o 
   8   8   3      127.17      122.99      6.90 o 
 -11   9   3      127.27      121.41      7.12 o 
 -10   9   3       37.87       42.29      3.97 o 
  -9   9   3       16.57       17.30      3.58 o 
  -8   9   3      351.32      375.74      6.60 o 
  -7   9   3       61.89       51.42      5.33 o 
  -6   9   3      131.89      147.04      3.21 o 
  -5   9   3       59.77       49.69      1.99 o 
  -4   9   3      201.49      217.17      3.63 o 
  -3   9   3     3698.78     3629.36     12.35 o 
  -2   9   3       48.01       49.11      1.53 o 
  -1   9   3     5090.01     4954.69     20.90 o 
   0   9   3        0.42        2.58      1.01 o 
   1   9   3      492.06      438.45      3.52 o 
   2   9   3       61.82       61.58      1.68 o 
   3   9   3     1352.92     1272.88     10.55 o 
   4   9   3       93.48       93.55      5.06 o 
   5   9   3       26.27       22.60      3.77 o 
   6   9   3       40.00       40.79      2.83 o 
   7   9   3       44.34       50.43      5.51 o 
   8   9   3        4.74        4.41      4.58 o 
 -10  10   3       13.64       10.20      3.87 o 
  -9  10   3       94.25       95.41      4.67 o 
  -8  10   3       27.35       30.59      3.51 o 
  -7  10   3      102.52      112.87      5.51 o 
  -6  10   3        4.41        2.23      2.59 o 
  -5  10   3        9.72       10.96      2.48 o 
  -4  10   3       75.77       79.74      4.38 o 
  -3  10   3       20.77       16.06      5.21 o 
  -2  10   3     3768.31     3806.40     29.00 o 
  -1  10   3       44.67       41.32      1.49 o 
   0  10   3     1030.80      946.48     11.78 o 
   1  10   3       30.82       35.08      1.37 o 
   2  10   3     1036.23      968.26      7.78 o 
   3  10   3      306.64      302.58      4.84 o 
   4  10   3       76.55       71.94      3.01 o 
   5  10   3       12.20       12.79      4.71 o 
   6  10   3      173.39      179.08      4.56 o 
   7  10   3      109.55      111.17      6.67 o 
   8  10   3       71.66       80.52      7.07 o 
 -10  11   3      588.14      582.82     13.10 o 
  -9  11   3      200.12      205.39      6.14 o 
  -8  11   3       11.95       12.60      3.37 o 
  -7  11   3      218.76      213.33     13.20 o 
  -6  11   3      177.55      165.41      4.73 o 
  -5  11   3        0.88        4.54      4.04 o 
  -4  11   3       11.87       13.65      3.93 o 
  -3  11   3       57.11       61.07      3.94 o 
  -2  11   3       25.32       19.62      1.51 o 
  -1  11   3       76.66       75.74      1.93 o 
   0  11   3        9.46        8.71      1.57 o 
   1  11   3       21.37       24.21      1.89 o 
   2  11   3      411.80      384.62      5.39 o 
   3  11   3      920.57      930.78      8.31 o 
   4  11   3       28.07       24.29      2.62 o 
   5  11   3      681.04      671.62      6.25 o 
   6  11   3      954.80      968.00      9.70 o 
   7  11   3      186.07      176.44      7.90 o 
  -9  12   3       35.91       38.41      4.08 o 
  -8  12   3      784.26      788.86     16.88 o 
  -7  12   3        2.39        4.98      3.39 o 
  -6  12   3      262.74      271.72      5.78 o 
  -5  12   3      470.28      457.77      9.10 o 
  -4  12   3        0.04        3.48      3.46 o 
  -3  12   3      371.59      360.99      7.19 o 
  -2  12   3       37.30       33.59      2.57 o 
  -1  12   3       47.86       44.48      1.76 o 
   0  12   3      660.48      637.13      5.32 o 
   1  12   3      623.49      623.03      5.52 o 
   2  12   3      142.36      149.74      3.92 o 
   3  12   3      459.89      463.32      6.35 o 
   4  12   3      779.51      783.05     13.21 o 
   5  12   3     1081.66     1113.47      9.69 o 
   6  12   3      269.44      280.14      5.92 o 
   7  12   3       75.13       78.97      6.61 o 
  -8  13   3      170.71      171.61      5.85 o 
  -7  13   3        7.96        9.85      3.34 o 
  -6  13   3      265.15      293.01      6.15 o 
  -5  13   3       22.60       22.83      4.45 o 
  -4  13   3      807.13      832.11     11.40 o 
  -3  13   3        4.98        7.05      2.59 o 
  -2  13   3        5.24        5.93      2.27 o 
  -1  13   3      132.13      127.15      4.53 o 
   0  13   3      756.16      766.89      7.83 o 
   1  13   3        6.86        9.52      1.91 o 
   2  13   3      583.23      576.77      8.05 o 
   3  13   3       54.27       53.73      3.31 o 
   4  13   3      635.36      634.02      7.88 o 
   5  13   3       11.83       12.02      2.90 o 
   6  13   3      140.46      137.74      4.49 o 
   7  13   3        0.43        1.08      3.90 o 
  -8  14   3       85.31       83.51      6.66 o 
  -7  14   3        1.25        4.05      4.15 o 
  -6  14   3       22.11       26.59      3.72 o 
  -5  14   3      120.06      130.82      6.29 o 
  -4  14   3       47.64       49.10      4.62 o 
  -3  14   3      306.46      304.90     11.47 o 
  -2  14   3       18.60       20.26      2.64 o 
  -1  14   3      468.99      469.39      9.79 o 
   0  14   3        0.29        1.38      2.46 o 
   1  14   3      162.55      168.97      3.49 o 
   2  14   3        2.63        4.36      2.40 o 
   3  14   3      177.48      180.78      5.38 o 
   4  14   3      123.84      120.63      5.70 o 
   5  14   3      440.48      438.56      7.62 o 
   6  14   3      212.34      221.06      5.79 o 
  -7  15   3       43.26       40.83      6.22 o 
  -6  15   3       56.38       55.87      4.01 o 
  -5  15   3       85.41       90.91      5.84 o 
  -4  15   3       45.28       46.02      3.52 o 
  -3  15   3       20.61       16.03      3.71 o 
  -2  15   3       19.57       21.64      4.00 o 
  -1  15   3      140.09      143.38      6.47 o 
   0  15   3       77.99       78.30      4.78 o 
   1  15   3        5.87        5.84      2.93 o 
   2  15   3       83.05       82.93      5.57 o 
   3  15   3       10.70       10.87      2.89 o 
   4  15   3       19.62       21.33      3.07 o 
   5  15   3       92.89       88.27      4.26 o 
   6  15   3      259.53      249.68      8.33 o 
  -6  16   3       62.70       62.58      6.10 o 
  -4  16   3       55.30       54.44      5.02 o 
  -3  16   3       62.92       65.68      5.73 o 
  -2  16   3      123.85      125.19      6.76 o 
  -1  16   3       55.23       59.18      5.30 o 
   0  16   3      647.20      636.91     12.34 o 
   1  16   3       19.40       19.97      4.47 o 
   2  16   3      263.33      260.43      8.61 o 
   3  16   3      127.06      134.59      6.71 o 
   4  16   3      165.77      165.69      7.22 o 
   5  16   3       49.63       46.48      5.49 o 
  -1  17   3      219.79      228.62      8.27 o 
   0  17   3       55.41       56.18      5.77 o 
   1  17   3       62.33       60.51      5.93 o 
 -12   0   4      279.14      275.81      6.29 o 
 -10   0   4      635.64      637.10      7.76 o 
  -8   0   4      446.09      449.55      6.13 o 
  -6   0   4      303.55      333.60      4.41 o 
  -4   0   4     3855.40     3912.41     55.07 o 
  -2   0   4     4485.37     4484.80     33.48 o 
   0   0   4      532.62      444.75      4.89 o 
   2   0   4     2046.03     2082.93     40.93 o 
   4   0   4     1149.49     1255.66      7.34 o 
   6   0   4      181.42      214.08      6.02 o 
   8   0   4     1330.05     1329.83     15.80 o 
  10   0   4      750.91      743.75     13.61 o 
 -13   1   4        2.66        2.66      4.97 o 
 -12   1   4      269.65      276.12      4.43 o 
 -11   1   4       78.98       76.18      2.84 o 
 -10   1   4      123.75      121.23      2.98 o 
  -9   1   4      350.87      345.50      4.03 o 
  -8   1   4     1889.22     1856.12     18.21 o 
  -7   1   4      359.55      361.72      3.48 o 
  -6   1   4     1857.33     1894.63     11.41 o 
  -5   1   4      328.56      367.90      2.97 o 
  -4   1   4      576.28      624.82      2.95 o 
  -3   1   4      788.16      850.78      3.50 o 
  -2   1   4      153.77      156.60      1.36 o 
  -1   1   4     2542.80     2461.38      7.33 o 
   0   1   4     2480.46     2568.17     14.03 o 
   1   1   4        0.80        2.53      0.71 o 
   2   1   4     3522.60     3620.36     13.88 o 
   3   1   4       39.65       34.58      0.86 o 
   4   1   4       38.99       24.95      0.74 o 
   5   1   4      260.14      293.79      3.87 o 
   6   1   4      237.63      249.06      4.57 o 
   7   1   4       39.78       43.26      2.91 o 
   8   1   4      301.68      303.70      5.82 o 
   9   1   4      215.82      214.10      5.36 o 
  10   1   4        3.87        3.53      3.36 o 
 -13   2   4       16.02       16.79      5.34 o 
 -12   2   4        9.14       10.19      2.89 o 
 -11   2   4       22.57       23.52      2.40 o 
 -10   2   4      321.62      309.42      4.06 o 
  -9   2   4      724.80      721.94      5.18 o 
  -8   2   4      631.60      598.78      4.69 o 
  -7   2   4      610.07      601.10      3.67 o 
  -6   2   4     3488.21     3342.46      7.70 o 
  -5   2   4      556.48      566.94      4.18 o 
  -4   2   4      257.12      244.32      3.38 o 
  -3   2   4      700.32      696.37      2.70 o 
  -2   2   4     1016.87      989.31      8.07 o 
  -1   2   4       12.36        7.76      0.78 o 
   0   2   4      740.41      682.18      2.66 o 
   1   2   4     2115.41     2083.67     20.71 o 
   2   2   4      739.77      706.83      7.37 o 
   3   2   4      269.61      291.46      2.15 o 
   4   2   4      104.29      108.93      1.21 o 
   5   2   4      313.44      319.05      3.85 o 
   6   2   4      172.84      173.18      2.77 o 
   7   2   4      324.61      311.56      5.84 o 
   8   2   4       12.81       14.51      2.96 o 
   9   2   4       21.31       22.47      3.23 o 
  10   2   4        0.98       -1.05      3.14 o 
 -12   3   4       63.83       67.36      6.09 o 
 -11   3   4      263.22      254.23      5.60 o 
 -10   3   4       51.53       55.84      2.42 o 
  -9   3   4      310.36      306.99      3.28 o 
  -8   3   4      227.12      238.89      2.64 o 
  -7   3   4      363.79      320.43      3.30 o 
  -6   3   4       60.52       70.95      1.56 o 
  -5   3   4      460.29      414.12      2.37 o 
  -4   3   4     1110.37     1223.81      5.83 o 
  -3   3   4     3996.24     4062.88     30.44 o 
  -2   3   4     2015.03     2066.30     12.76 o 
  -1   3   4     7627.68     7678.01     42.86 o 
   0   3   4      375.25      418.83      8.20 o 
   1   3   4      664.19      662.21      4.88 o 
   2   3   4       97.45       94.79      1.30 o 
   3   3   4      134.50      127.54      1.23 o 
   4   3   4      256.38      246.66      2.78 o 
   5   3   4      104.03       99.93      1.69 o 
   6   3   4     1189.79     1225.79      7.23 o 
   7   3   4        1.83        4.55      2.66 o 
   8   3   4      515.59      513.60     13.55 o 
   9   3   4        3.04        4.07      2.96 o 
 -12   4   4       10.11        8.01      3.80 o 
 -11   4   4      250.70      244.58      8.57 o 
 -10   4   4        2.53        3.44      2.26 o 
  -9   4   4      320.61      308.95      4.24 o 
  -8   4   4       74.95       80.67      1.96 o 
  -7   4   4       95.41       93.85      1.92 o 
  -6   4   4      740.75      791.26      3.57 o 
  -5   4   4     1326.89     1333.85      4.98 o 
  -4   4   4      119.30      162.09      2.41 o 
  -3   4   4     2458.11     2480.83     11.72 o 
  -2   4   4     4447.81     4749.33     39.24 o 
  -1   4   4      700.49      757.70      3.92 o 
   0   4   4      925.58      969.34      8.55 o 
   1   4   4      103.43      105.50      1.30 o 
   2   4   4        3.67        2.59      0.80 o 
   3   4   4      125.10      120.79      1.30 o 
   4   4   4       43.07       49.19      1.44 o 
   5   4   4      782.78      813.62      7.94 o 
   6   4   4       30.41       37.66      1.89 o 
   7   4   4     2089.86     2120.08     12.90 o 
   8   4   4      130.20      124.12      4.24 o 
   9   4   4      537.54      532.09     11.97 o 
 -12   5   4       10.92       13.00      3.96 o 
 -11   5   4      281.74      285.88      6.52 o 
 -10   5   4       44.79       36.57      3.65 o 
  -9   5   4      444.57      455.04      4.87 o 
  -8   5   4      751.47      714.67      7.14 o 
  -7   5   4     1870.61     1911.57      7.28 o 
  -6   5   4        0.01        1.51      0.93 o 
  -5   5   4        0.17        2.04      0.97 o 
  -4   5   4      297.65      313.32      3.72 o 
  -3   5   4      933.37      934.55      6.01 o 
  -2   5   4     1291.60     1304.91      7.94 o 
  -1   5   4      455.91      501.58      6.36 o 
   0   5   4     1337.46     1502.40      4.85 o 
   1   5   4      770.50      782.28      7.68 o 
   2   5   4     1207.17     1300.35      8.94 o 
   3   5   4     2835.07     2743.84      8.55 o 
   4   5   4      586.14      566.87     10.91 o 
   5   5   4     1284.08     1274.76      9.84 o 
   6   5   4      545.82      560.16      4.78 o 
   7   5   4      470.30      480.10      6.39 o 
   8   5   4      475.68      488.17     11.34 o 
   9   5   4      175.10      181.94      7.95 o 
 -12   6   4      106.44      117.60      7.24 o 
 -11   6   4        3.49        1.43      3.55 o 
 -10   6   4      235.81      243.42      5.97 o 
  -9   6   4      787.53      778.16     11.36 o 
  -8   6   4       97.19       95.06      1.92 o 
  -7   6   4      803.62      806.40      8.37 o 
  -6   6   4      289.01      270.45      5.91 o 
  -5   6   4      108.30      106.15      2.71 o 
  -4   6   4      222.88      230.72      2.17 o 
  -3   6   4      660.64      684.68      7.86 o 
  -2   6   4      468.18      587.28      5.80 o 
  -1   6   4      212.54      215.99      4.65 o 
   0   6   4      324.70      374.40      4.84 o 
   1   6   4     1193.04     1205.19      4.23 o 
   2   6   4      813.11      781.79      3.80 o 
   3   6   4       22.34       24.42      1.47 o 
   4   6   4      128.41      135.17      3.17 o 
   5   6   4       34.32       36.23      2.31 o 
   6   6   4       84.14       89.61      3.05 o 
   7   6   4       85.24       84.19      6.21 o 
   8   6   4       23.34       27.52      4.99 o 
 -11   7   4        5.75        7.42      3.81 o 
 -10   7   4      558.39      571.18      9.94 o 
  -9   7   4       17.02       17.93      3.25 o 
  -8   7   4     1440.51     1417.33     11.73 o 
  -7   7   4       33.82       39.33      1.84 o 
  -6   7   4        9.45        7.76      1.52 o 
  -5   7   4      196.64      183.48      4.25 o 
  -4   7   4      327.25      315.61      2.48 o 
  -3   7   4      766.23      735.51      8.91 o 
  -2   7   4      517.40      553.65      4.99 o 
  -1   7   4      151.91      142.70      4.18 o 
   0   7   4     2472.82     2408.75     10.38 o 
   1   7   4      130.46      139.10      2.02 o 
   2   7   4      535.46      506.73      5.94 o 
   3   7   4        4.14        4.25      0.95 o 
   4   7   4      207.84      210.00      3.81 o 
   5   7   4       10.52       10.11      1.76 o 
   6   7   4      133.59      134.21      6.28 o 
   7   7   4       59.37       65.98      5.17 o 
   8   7   4       83.84       84.04      6.40 o 
 -11   8   4       27.26       25.19      3.78 o 
 -10   8   4      145.99      137.68      5.28 o 
  -9   8   4      254.25      266.34      6.07 o 
  -8   8   4        3.06        2.25      2.90 o 
  -7   8   4      140.17      145.82      3.52 o 
  -6   8   4      245.22      255.66      3.40 o 
  -5   8   4      139.23      111.12      1.48 o 
  -4   8   4     1633.96     1627.31     15.70 o 
  -3   8   4      758.56      813.33      6.33 o 
  -2   8   4      682.93      663.83      5.66 o 
  -1   8   4      102.91      112.52      2.58 o 
   0   8   4       38.50       43.36      1.48 o 
   1   8   4      489.27      488.28      5.36 o 
   2   8   4      616.54      632.41      5.92 o 
   3   8   4        5.70        4.62      1.00 o 
   4   8   4      768.87      762.58      5.50 o 
   5   8   4        0.63        0.28      2.05 o 
   6   8   4      112.42      113.85      6.05 o 
   7   8   4      136.45      160.07      7.21 o 
   8   8   4       66.31       69.32      6.42 o 
 -11   9   4        3.73        2.60      4.64 o 
 -10   9   4        3.46        5.09      3.10 o 
  -9   9   4       66.72       78.47      4.03 o 
  -8   9   4        0.30        3.14      3.11 o 
  -7   9   4      194.72      209.69      5.12 o 
  -6   9   4     1129.53     1113.20     11.12 o 
  -5   9   4      267.01      269.01      3.60 o 
  -4   9   4      111.79       94.51      1.53 o 
  -3   9   4      345.74      323.08      3.50 o 
  -2   9   4      900.04      922.15      7.63 o 
  -1   9   4      558.36      558.41      4.36 o 
   0   9   4        3.81        3.65      1.22 o 
   1   9   4        1.08        1.44      1.39 o 
   2   9   4       27.80       21.61      2.11 o 
   3   9   4       21.51       21.43      2.08 o 
   4   9   4      186.48      190.33      5.74 o 
   5   9   4       36.93       32.71      2.60 o 
   6   9   4      854.53      807.34     13.26 o 
   7   9   4       13.35       15.88      5.05 o 
 -10  10   4      440.75      437.50      9.15 o 
  -9  10   4       88.85       96.33      4.51 o 
  -8  10   4        3.23        6.17      3.23 o 
  -7  10   4      103.21      105.34      9.58 o 
  -6  10   4      280.99      277.83      3.82 o 
  -5  10   4      282.86      292.04      4.32 o 
  -4  10   4     1064.63     1067.73      7.96 o 
  -3  10   4      468.64      501.68      6.16 o 
  -2  10   4     1526.48     1499.22     14.12 o 
  -1  10   4       46.93       46.39      1.84 o 
   0  10   4      688.72      671.49      5.10 o 
   1  10   4        0.78        3.17      1.55 o 
   2  10   4      251.11      244.62      4.33 o 
   3  10   4       31.09       31.06      2.42 o 
   4  10   4      166.57      166.56      4.70 o 
   5  10   4       53.56       54.66      3.12 o 
   6  10   4        0.09        3.65      3.93 o 
   7  10   4      501.22      526.57     12.15 o 
 -10  11   4       66.79       83.86      7.26 o 
  -9  11   4       38.50       36.34      4.10 o 
  -8  11   4      627.23      661.65      8.89 o 
  -7  11   4      785.99      792.02     12.59 o 
  -6  11   4       19.82       30.18      3.38 o 
  -5  11   4      631.42      660.94      6.71 o 
  -4  11   4        1.30        4.32      2.15 o 
  -3  11   4      347.85      387.58      8.58 o 
  -2  11   4        0.77        2.03      1.51 o 
  -1  11   4      864.67      850.18     10.52 o 
   0  11   4      860.29      854.83      7.77 o 
   1  11   4      445.65      439.39      4.59 o 
   2  11   4      227.00      217.80      4.35 o 
   3  11   4       35.86       41.75      3.01 o 
   4  11   4       14.27       12.03      2.51 o 
   5  11   4      174.45      176.92      4.20 o 
   6  11   4        0.31        1.05      2.55 o 
   7  11   4        9.45        9.72      5.56 o 
  -9  12   4      377.09      369.83      7.49 o 
  -8  12   4      342.11      337.28     13.84 o 
  -7  12   4      787.15      792.43      9.53 o 
  -6  12   4      284.39      286.19      5.97 o 
  -5  12   4      295.84      308.78      7.79 o 
  -4  12   4      214.11      217.72      6.46 o 
  -3  12   4      254.77      246.81      6.35 o 
  -2  12   4      403.22      421.77      8.99 o 
  -1  12   4      102.42      101.71      2.92 o 
   0  12   4      801.78      811.49      6.13 o 
   1  12   4      900.16      908.45     10.25 o 
   2  12   4       29.10       38.37      2.88 o 
   3  12   4      304.25      286.85      5.33 o 
   4  12   4      364.26      367.15     11.38 o 
   5  12   4        1.05        2.08      2.09 o 
   6  12   4      206.86      208.79      5.71 o 
  -8  13   4      116.67      114.01      7.83 o 
  -7  13   4      336.08      338.19      6.82 o 
  -6  13   4       73.26       75.84      4.13 o 
  -5  13   4        1.18        3.42      4.28 o 
  -4  13   4       97.84      110.29      5.59 o 
  -3  13   4       11.28       15.52      3.63 o 
  -2  13   4        6.87        6.21      2.24 o 
  -1  13   4      399.22      410.38      8.80 o 
   0  13   4      281.50      265.42      3.93 o 
   1  13   4      239.50      242.52      3.90 o 
   2  13   4      167.47      163.46      4.27 o 
   3  13   4      547.35      544.22     10.74 o 
   4  13   4       24.60       22.80      2.87 o 
   5  13   4      675.83      674.48      8.77 o 
   6  13   4       64.15       60.40      3.72 o 
  -8  14   4      119.80      130.72      7.84 o 
  -7  14   4      104.59      117.81      5.00 o 
  -6  14   4      375.46      366.13     12.10 o 
  -5  14   4      101.66      107.04      6.19 o 
  -4  14   4       18.26       16.72      4.22 o 
  -3  14   4      224.17      221.47      4.71 o 
  -2  14   4      466.21      460.58      9.83 o 
  -1  14   4      312.34      321.04      8.41 o 
   0  14   4      858.52      915.10     13.11 o 
   1  14   4      619.12      612.97      7.63 o 
   2  14   4      297.33      286.51      5.49 o 
   3  14   4       47.06       48.51      3.36 o 
   4  14   4      155.13      139.06      5.43 o 
   5  14   4      146.55      136.61      4.70 o 
  -7  15   4      263.56      264.16      9.26 o 
  -6  15   4       78.43       82.66      7.59 o 
  -5  15   4      299.85      311.55      8.66 o 
  -4  15   4        3.80        2.91      2.81 o 
  -3  15   4      221.76      236.72      7.98 o 
  -2  15   4      121.10      126.70      6.08 o 
  -1  15   4      671.15      687.98     12.15 o 
   0  15   4       10.08        7.97      3.56 o 
   1  15   4        8.87        9.81      2.91 o 
   2  15   4        1.18        1.87      3.99 o 
   3  15   4       43.00       40.18      3.42 o 
   4  15   4      298.62      287.87      6.14 o 
   5  15   4        9.31       10.00      3.13 o 
  -6  16   4      196.12      200.93      8.32 o 
  -4  16   4      340.65      342.67      9.80 o 
  -3  16   4       11.60       11.51      4.11 o 
  -2  16   4      531.45      558.52     11.64 o 
  -1  16   4       62.04       59.99      5.43 o 
   0  16   4      151.45      149.38      6.84 o 
   1  16   4       27.62       29.42      4.73 o 
   2  16   4       76.96       86.15      5.65 o 
   3  16   4        3.93        3.80      4.41 o 
   4  16   4        2.77        0.69      4.05 o 
   0  17   4      215.35      224.44      8.48 o 
 -13   0   5      166.73      175.68      7.77 o 
 -11   0   5      178.77      179.25      4.94 o 
  -9   0   5      408.16      383.10      6.29 o 
  -7   0   5     1452.55     1422.39     30.09 o 
  -5   0   5     1563.04     1568.13      8.34 o 
  -3   0   5      154.29      129.91      2.33 o 
  -1   0   5      105.02      109.74      2.70 o 
   1   0   5      673.48      723.01      6.88 o 
   3   0   5     1100.83     1190.70      9.37 o 
   5   0   5       70.51       76.38      4.28 o 
   7   0   5      429.43      424.91      9.16 o 
   9   0   5      854.47      897.95     14.54 o 
 -13   1   5       64.46       70.94      6.31 o 
 -12   1   5      486.28      492.71      5.59 o 
 -11   1   5      234.99      234.32      4.87 o 
 -10   1   5      220.85      215.55      3.56 o 
  -9   1   5       83.52       77.82      2.42 o 
  -8   1   5     2066.84     2060.67      9.75 o 
  -7   1   5      569.46      547.56      4.23 o 
  -6   1   5      566.83      552.67      4.28 o 
  -5   1   5      995.51      973.89      5.24 o 
  -4   1   5     1083.33     1089.67      4.65 o 
  -3   1   5       28.58       32.60      1.22 o 
  -2   1   5      386.19      471.57      2.36 o 
  -1   1   5      559.98      655.51      8.81 o 
   0   1   5      379.59      458.67      5.62 o 
   1   1   5      813.04      723.91      5.42 o 
   2   1   5     1375.14     1390.37      6.86 o 
   3   1   5      104.01      117.25      1.53 o 
   4   1   5       75.45       69.69      0.95 o 
   5   1   5        0.01        0.62      2.03 o 
   6   1   5       10.74       11.84      3.63 o 
   7   1   5      330.97      339.55      5.99 o 
   8   1   5      986.60      998.27     10.23 o 
   9   1   5      119.04      125.33      6.87 o 
  10   1   5      212.70      206.40      8.28 o 
 -13   2   5      377.31      391.91     10.57 o 
 -12   2   5      307.18      297.15      7.70 o 
 -11   2   5       26.30       25.65      2.43 o 
 -10   2   5       32.62       32.18      1.82 o 
  -9   2   5       51.78       49.26      1.86 o 
  -8   2   5        2.29        4.86      1.46 o 
  -7   2   5      347.85      338.86      3.26 o 
  -6   2   5        0.19        3.28      1.22 o 
  -5   2   5        1.83        0.37      1.19 o 
  -4   2   5       56.19       72.96      1.57 o 
  -3   2   5        0.33        0.18      0.91 o 
  -2   2   5       47.31       41.33      1.07 o 
  -1   2   5      337.26      296.35      2.04 o 
   0   2   5     1460.05     1426.11     12.91 o 
   1   2   5        7.57        5.88      1.27 o 
   2   2   5      681.34      658.37      3.02 o 
   3   2   5     2189.18     2086.54      6.33 o 
   4   2   5      128.14      118.17      1.55 o 
   5   2   5      215.26      209.89      7.01 o 
   6   2   5       19.77       20.28      2.41 o 
   7   2   5      820.81      857.95     13.54 o 
   8   2   5      206.92      220.64      5.43 o 
   9   2   5       32.48       31.35      3.63 o 
 -12   3   5       51.28       53.39      4.31 o 
 -11   3   5      123.99      125.29      3.99 o 
 -10   3   5      236.48      231.37      3.65 o 
  -9   3   5       52.95       56.06      1.89 o 
  -8   3   5      361.82      333.72      3.21 o 
  -7   3   5      843.51      798.33      4.96 o 
  -6   3   5      137.24      128.57      1.93 o 
  -5   3   5     2062.19     1907.50     10.10 o 
  -4   3   5      542.83      587.53      3.12 o 
  -3   3   5      225.22      262.83      2.76 o 
  -2   3   5      542.05      467.49      4.48 o 
  -1   3   5      806.94      925.34      5.20 o 
   0   3   5       21.52       14.15      0.90 o 
   1   3   5      542.57      660.39      4.82 o 
   2   3   5     5944.58     5767.07     28.92 o 
   3   3   5     1619.24     1701.97      8.20 o 
   4   3   5     1519.80     1501.02      8.45 o 
   5   3   5       11.66       12.24      2.36 o 
   6   3   5      601.91      634.38      7.29 o 
   7   3   5      705.79      704.10      8.09 o 
   8   3   5      354.87      360.39      6.51 o 
   9   3   5      103.97       91.98      6.94 o 
 -12   4   5       12.66       15.90      4.05 o 
 -11   4   5       10.87       11.12      3.38 o 
 -10   4   5      191.67      183.10      3.79 o 
  -9   4   5       68.58       67.87      2.05 o 
  -8   4   5      244.32      241.69      3.83 o 
  -7   4   5      374.33      378.59      3.04 o 
  -6   4   5     3193.04     3100.18     12.92 o 
  -5   4   5      101.73       85.46      2.10 o 
  -4   4   5      398.85      345.39      2.94 o 
  -3   4   5       41.31       55.50      2.01 o 
  -2   4   5      244.87      287.60      2.74 o 
  -1   4   5      465.86      433.40      4.56 o 
   0   4   5       83.73       91.07      2.23 o 
   1   4   5       12.23       12.39      0.77 o 
   2   4   5        0.65        1.77      0.88 o 
   3   4   5      249.55      229.61      2.51 o 
   4   4   5       31.40       28.13      1.00 o 
   5   4   5      319.50      331.08      9.36 o 
   6   4   5      523.01      517.61      6.57 o 
   7   4   5       39.58       43.67      3.12 o 
   8   4   5      191.00      199.65     10.59 o 
 -12   5   5      556.46      554.72     20.86 o 
 -11   5   5       33.63       34.28      4.06 o 
 -10   5   5      395.35      395.97      7.07 o 
  -9   5   5      101.11      102.89      2.89 o 
  -8   5   5      687.75      697.27      6.60 o 
  -7   5   5      163.35      152.48      3.80 o 
  -6   5   5       72.24       74.58      2.57 o 
  -5   5   5     1335.31     1316.34      9.21 o 
  -4   5   5     1297.20     1252.25      6.07 o 
  -3   5   5      135.88      122.87      2.20 o 
  -2   5   5      572.99      517.61      6.78 o 
  -1   5   5      423.21      395.62      6.24 o 
   0   5   5       98.74       83.32      2.04 o 
   1   5   5      438.14      402.94      3.87 o 
   2   5   5       46.09       45.47      1.41 o 
   3   5   5        5.00        5.25      0.79 o 
   4   5   5       13.76       17.45      0.98 o 
   5   5   5        6.21        8.05      2.24 o 
   6   5   5        3.63        5.12      2.46 o 
   7   5   5       77.15       87.37      4.19 o 
   8   5   5      318.98      340.27     10.14 o 
 -12   6   5      108.45      100.39      7.14 o 
 -11   6   5       29.65       32.61      4.14 o 
 -10   6   5       56.49       60.06      4.19 o 
  -9   6   5      167.65      154.34      4.89 o 
  -8   6   5      135.78      127.33      2.82 o 
  -7   6   5      998.23      991.07      6.34 o 
  -6   6   5      351.24      350.88      3.68 o 
  -5   6   5       15.49       15.02      1.23 o 
  -4   6   5       93.38      104.42      1.81 o 
  -3   6   5      146.87      164.41      3.14 o 
  -2   6   5      853.24      893.05      9.15 o 
  -1   6   5      446.75      453.12      6.95 o 
   0   6   5     5676.31     5510.24     59.12 o 
   1   6   5        2.84        3.49      1.12 o 
   2   6   5     2094.19     2090.37     18.43 o 
   3   6   5      333.13      322.60      2.67 o 
   4   6   5       75.62       66.13      1.83 o 
   5   6   5      721.59      715.03      7.04 o 
   6   6   5       74.39       76.63      3.21 o 
   7   6   5      221.22      202.70      7.84 o 
   8   6   5       87.89       85.56      6.57 o 
 -11   7   5      326.76      340.32      7.22 o 
 -10   7   5      105.24      108.23      4.86 o 
  -9   7   5       59.06       58.90      3.86 o 
  -8   7   5        5.43        7.31      1.64 o 
  -7   7   5      169.25      154.92      2.96 o 
  -6   7   5        9.45       11.88      2.09 o 
  -5   7   5      113.11       85.30      2.56 o 
  -4   7   5      831.36      807.81      5.46 o 
  -3   7   5       99.52       95.75      2.76 o 
  -2   7   5     1828.84     1856.20     13.67 o 
  -1   7   5     1468.48     1423.11     12.48 o 
   0   7   5      346.97      346.35      4.24 o 
   1   7   5     6428.75     6107.18     47.32 o 
   2   7   5      182.61      182.28      2.26 o 
   3   7   5      222.39      207.59      2.39 o 
   4   7   5      306.94      301.10      3.39 o 
   5   7   5       58.32       58.46      2.69 o 
   6   7   5       60.08       53.11      5.36 o 
   7   7   5        1.52       -0.45      4.55 o 
   8   7   5       22.28       26.37      5.54 o 
 -11   8   5      234.87      244.82      6.54 o 
 -10   8   5       15.29       14.94      3.33 o 
  -9   8   5      252.34      268.66      6.04 o 
  -8   8   5       20.05       26.10      3.15 o 
  -7   8   5      294.04      315.39      4.01 o 
  -6   8   5     1334.89     1230.17      7.18 o 
  -5   8   5      135.97      137.70      2.90 o 
  -4   8   5     1711.23     1689.97      8.02 o 
  -3   8   5     1072.27     1075.86     14.58 o 
  -2   8   5     1430.05     1436.80     12.74 o 
  -1   8   5      522.19      463.26      7.74 o 
   0   8   5     1829.87     1760.98     15.41 o 
   1   8   5      103.64       92.84      1.93 o 
   2   8   5      796.13      790.20      7.40 o 
   3   8   5      302.57      327.03      4.70 o 
   4   8   5        0.11        1.94      1.45 o 
   5   8   5       87.77       80.34      3.92 o 
   6   8   5      180.21      183.99      7.64 o 
   7   8   5       67.65       65.30      6.29 o 
 -10   9   5       29.40       27.55      4.07 o 
  -9   9   5        0.03        2.39      3.19 o 
  -8   9   5        0.07        1.55      2.94 o 
  -7   9   5      727.29      775.26      6.98 o 
  -6   9   5       10.66       19.74      2.44 o 
  -5   9   5     1658.27     1679.94     13.78 o 
  -4   9   5      364.99      377.78     11.58 o 
  -3   9   5      121.92      103.91      3.12 o 
  -2   9   5      114.53      111.00      4.54 o 
  -1   9   5      414.18      387.65      3.88 o 
   0   9   5       34.09       30.78      2.32 o 
   1   9   5      508.46      488.57      3.95 o 
   2   9   5      139.25      145.71      3.44 o 
   3   9   5       16.86       17.96      2.27 o 
   4   9   5       53.12       55.64      2.14 o 
   5   9   5       43.59       42.75      5.92 o 
   6   9   5        2.48        1.47      4.83 o 
   7   9   5      304.32      317.61     10.19 o 
 -10  10   5       27.78       28.80      4.05 o 
  -9  10   5       18.54       17.37      3.53 o 
  -8  10   5      291.56      292.52      6.22 o 
  -7  10   5      120.83      124.83      4.34 o 
  -6  10   5     3176.52     3134.29     12.14 o 
  -5  10   5      308.24      339.99      4.41 o 
  -4  10   5      790.95      800.06      7.22 o 
  -3  10   5      314.17      346.47      3.44 o 
  -2  10   5      283.46      286.60      4.02 o 
  -1  10   5      534.74      535.98      4.68 o 
   0  10   5      581.39      626.53      6.14 o 
   1  10   5      116.24      120.11      2.66 o 
   2  10   5       52.94       53.42      5.49 o 
   3  10   5      589.14      603.26      6.81 o 
   4  10   5       25.29       27.91      2.58 o 
   5  10   5      272.32      270.14      5.11 o 
   6  10   5      291.89      286.14      9.39 o 
  -9  11   5       56.03       63.15      4.59 o 
  -8  11   5       14.82       16.64      3.74 o 
  -7  11   5        1.04        2.94      3.33 o 
  -6  11   5      278.02      278.48      5.11 o 
  -5  11   5       18.81       23.24      2.28 o 
  -4  11   5      357.44      355.34      6.91 o 
  -3  11   5        3.38        4.48      2.22 o 
  -2  11   5      254.92      236.49      9.46 o 
  -1  11   5      244.19      249.03      4.28 o 
   0  11   5      118.03      107.16      3.19 o 
   1  11   5      579.35      582.44      5.81 o 
   2  11   5      604.29      619.18      6.94 o 
   3  11   5       27.33       28.68      3.20 o 
   4  11   5      332.92      324.91      5.62 o 
   5  11   5        7.67        9.28      3.86 o 
   6  11   5      235.88      236.49      8.71 o 
  -9  12   5      457.51      470.24     13.71 o 
  -8  12   5       18.32       20.99      3.70 o 
  -7  12   5      564.11      572.15      8.19 o 
  -6  12   5        4.82        5.72      3.23 o 
  -5  12   5        2.75        2.49      2.11 o 
  -4  12   5       34.28       35.38      2.79 o 
  -3  12   5       94.57       85.21      3.69 o 
  -2  12   5      438.35      449.30      8.75 o 
  -1  12   5        8.69        8.28      2.00 o 
   0  12   5      892.93      900.79     16.24 o 
   1  12   5      164.10      166.87      3.29 o 
   2  12   5      884.56      883.23      8.49 o 
   3  12   5       67.71       68.78      4.70 o 
   4  12   5       10.53        9.51      2.58 o 
   5  12   5       54.63       54.35      5.40 o 
  -8  13   5      460.64      468.14     10.62 o 
  -7  13   5      128.94      145.29      5.20 o 
  -6  13   5      113.17      125.07      4.90 o 
  -5  13   5       20.61       22.75      4.48 o 
  -4  13   5      180.51      192.27      6.47 o 
  -3  13   5       37.00       35.77      4.11 o 
  -2  13   5       68.64       62.20      4.37 o 
  -1  13   5      173.88      160.39      6.05 o 
   0  13   5       14.18       17.84      2.91 o 
   1  13   5        0.05        0.65      1.88 o 
   2  13   5       26.69       25.09      2.87 o 
   3  13   5      139.25      150.61      6.74 o 
   4  13   5       28.84       28.98      3.08 o 
   5  13   5        0.77        1.73      4.83 o 
  -8  14   5      153.28      139.82      7.57 o 
  -7  14   5      662.16      667.39      9.51 o 
  -6  14   5      483.91      489.31     11.25 o 
  -5  14   5       48.87       46.59      5.23 o 
  -4  14   5        7.64       10.04      4.08 o 
  -3  14   5        6.53        9.98      2.72 o 
  -2  14   5       62.15       61.77      5.06 o 
  -1  14   5        0.81        0.27      3.35 o 
   0  14   5      312.52      320.03      8.21 o 
   1  14   5      183.43      177.90      3.74 o 
   2  14   5      111.42      112.90      4.00 o 
   3  14   5      135.69      130.63      4.40 o 
   4  14   5       25.14       20.82      3.16 o 
  -7  15   5        0.20        4.22      5.29 o 
  -6  15   5      183.43      186.00      7.89 o 
  -5  15   5       55.74       61.25      5.56 o 
  -4  15   5        4.10        9.15      3.08 o 
  -3  15   5        1.33        2.08      4.27 o 
  -2  15   5      122.33      134.68      6.22 o 
  -1  15   5      170.86      168.67      6.67 o 
   0  15   5        2.14        6.41      3.99 o 
   1  15   5      614.76      619.03     11.60 o 
   2  15   5      211.01      215.52      7.68 o 
   3  15   5       84.32       80.97      4.00 o 
   4  15   5      144.80      147.01      4.95 o 
  -6  16   5      219.20      220.43      8.54 o 
  -4  16   5      273.05      280.40      9.01 o 
  -3  16   5      102.57       96.13      5.92 o 
  -2  16   5        1.22        0.83      4.20 o 
  -1  16   5      307.31      302.96      8.80 o 
   0  16   5        0.52        0.65      3.99 o 
   2  16   5       84.06       76.30      5.63 o 
   3  16   5      489.73      475.71     11.01 o 
 -12   0   6        0.06        2.25      3.38 o 
 -10   0   6        0.23        0.52      2.81 o 
  -8   0   6      583.33      599.13      6.82 o 
  -6   0   6      116.83      102.42      3.15 o 
  -4   0   6     9169.31     9106.48     78.06 o 
  -2   0   6     4491.95     4682.26     23.20 o 
   0   0   6     3747.82     3814.99     29.86 o 
   2   0   6     2635.33     2782.65     15.01 o 
   4   0   6      134.62      132.65      4.09 o 
   6   0   6      560.30      541.36     10.07 o 
   8   0   6        0.18        2.13      4.13 o 
 -13   1   6       67.56       78.06      6.81 o 
 -12   1   6      316.53      327.60      4.79 o 
 -11   1   6       27.63       31.68      2.44 o 
 -10   1   6       45.29       50.21      2.07 o 
  -9   1   6        3.58        4.55      1.63 o 
  -8   1   6       77.08       73.62      2.89 o 
  -7   1   6        5.10        8.46      1.45 o 
  -6   1   6     1737.61     1675.42      9.80 o 
  -5   1   6     1583.29     1589.58      7.10 o 
  -4   1   6      221.34      207.27      2.76 o 
  -3   1   6     2301.16     2272.28     13.02 o 
  -2   1   6       96.05       99.34      1.20 o 
  -1   1   6        9.09       24.77      0.92 o 
   0   1   6     1991.43     1913.33      7.92 o 
   1   1   6      963.32      906.88      6.02 o 
   2   1   6      543.17      589.82      5.05 o 
   3   1   6       71.62       79.13      2.28 o 
   4   1   6       78.51       90.41      3.15 o 
   5   1   6      227.73      221.31      3.34 o 
   6   1   6      191.94      193.04      4.69 o 
   7   1   6        0.36        1.81      2.85 o 
   8   1   6      714.94      726.06      9.16 o 
   9   1   6        0.18        0.88      3.22 o 
 -13   2   6       76.58       82.02      6.72 o 
 -12   2   6        0.02        0.13      2.30 o 
 -11   2   6       34.57       33.51      2.48 o 
 -10   2   6      279.93      274.79      3.33 o 
  -9   2   6       37.64       32.26      1.82 o 
  -8   2   6      181.73      183.02      2.58 o 
  -7   2   6        5.07        5.82      1.33 o 
  -6   2   6      262.50      248.79      2.98 o 
  -5   2   6       40.13       38.44      1.56 o 
  -4   2   6     1004.91     1003.63      5.51 o 
  -3   2   6      306.10      298.85      2.97 o 
  -2   2   6      392.09      457.74      3.28 o 
  -1   2   6      206.76      218.41      1.89 o 
   0   2   6      600.33      597.84      3.19 o 
   1   2   6       23.42       18.92      1.31 o 
   2   2   6     3432.02     3295.42     16.64 o 
   3   2   6      823.22      819.66      4.23 o 
   4   2   6       46.01       51.46      1.86 o 
   5   2   6      282.51      284.33      3.55 o 
   6   2   6      321.33      333.56      5.75 o 
   7   2   6      408.30      411.76     10.07 o 
   8   2   6        6.34        9.08      3.20 o 
   9   2   6      149.99      143.19      6.95 o 
 -12   3   6        0.10        4.56      3.00 o 
 -11   3   6      617.77      628.47      7.25 o 
 -10   3   6        7.11        7.51      1.62 o 
  -9   3   6      462.95      447.81      4.34 o 
  -8   3   6      137.70      139.40      2.33 o 
  -7   3   6      706.56      704.32     11.15 o 
  -6   3   6     1721.09     1709.99      6.96 o 
  -5   3   6      739.81      702.48      4.36 o 
  -4   3   6      149.31      121.65      3.38 o 
  -3   3   6      259.95      285.26      4.61 o 
  -2   3   6      700.95      761.71      4.31 o 
  -1   3   6     1948.52     1853.53      7.09 o 
   0   3   6       61.20       61.09      1.72 o 
   1   3   6      483.46      443.39      5.25 o 
   2   3   6      698.33      699.81      5.48 o 
   3   3   6      408.52      368.49      3.20 o 
   4   3   6      780.50      796.75      7.41 o 
   5   3   6       80.11       83.94      5.34 o 
   6   3   6       14.33       10.60      2.88 o 
   7   3   6      143.38      147.62      4.53 o 
   8   3   6        0.28        3.89      3.08 o 
 -12   4   6        0.02        2.18      3.44 o 
 -11   4   6       62.95       55.44      4.02 o 
 -10   4   6       38.44       42.72      2.65 o 
  -9   4   6      182.26      173.63      2.60 o 
  -8   4   6        6.64        7.23      1.68 o 
  -7   4   6      214.11      218.82      3.03 o 
  -6   4   6       41.67       43.32      2.10 o 
  -5   4   6     1668.68     1690.50      7.63 o 
  -4   4   6      741.45      714.24      4.90 o 
  -3   4   6       46.96       43.78      2.55 o 
  -2   4   6        0.51        1.13      1.49 o 
  -1   4   6       24.70       23.71      1.12 o 
   0   4   6       20.46       21.85      0.87 o 
   1   4   6     2073.49     2031.16     14.79 o 
   2   4   6     1580.75     1581.15      8.06 o 
   3   4   6     3484.94     3517.49     19.07 o 
   4   4   6       61.80       61.99      1.39 o 
   5   4   6     1029.15     1030.76     13.76 o 
   6   4   6      122.04      117.20      5.02 o 
   7   4   6        0.76        1.59      2.80 o 
   8   4   6       21.14       18.67      5.33 o 
 -12   5   6      198.92      204.16      6.21 o 
 -11   5   6       35.58       37.01      6.63 o 
 -10   5   6      164.57      164.37      5.11 o 
  -9   5   6       20.32       24.01      2.06 o 
  -8   5   6       69.13       70.85      2.71 o 
  -7   5   6      272.70      265.74      3.72 o 
  -6   5   6      456.26      534.20      8.04 o 
  -5   5   6      182.62      185.32      2.96 o 
  -4   5   6        9.53        5.22      1.45 o 
  -3   5   6     1189.70     1244.17      8.05 o 
  -2   5   6      573.09      572.33      8.33 o 
  -1   5   6     1433.73     1434.64      7.55 o 
   0   5   6        6.67        8.29      1.15 o 
   1   5   6      947.07      988.46      8.75 o 
   2   5   6      862.67      825.03      6.69 o 
   3   5   6      154.67      136.85      2.20 o 
   4   5   6      665.04      674.80      5.53 o 
   5   5   6      776.95      773.70     12.34 o 
   6   5   6       83.56       80.08      3.55 o 
   7   5   6      200.78      209.60      6.77 o 
 -11   6   6      537.05      550.94     10.47 o 
 -10   6   6      102.98      107.41      6.92 o 
  -9   6   6       14.17       14.42      3.06 o 
  -8   6   6       19.61       22.80      2.06 o 
  -7   6   6      109.77      119.38      2.82 o 
  -6   6   6       64.11       63.29      2.28 o 
  -5   6   6        0.01        0.92      1.58 o 
  -4   6   6      897.67     1017.37      7.74 o 
  -3   6   6     1967.65     1888.01      9.84 o 
  -2   6   6       74.63      107.95      4.02 o 
  -1   6   6      208.56      209.58      5.44 o 
   0   6   6       82.13       80.10      4.71 o 
   1   6   6      694.10      685.35      4.39 o 
   2   6   6       67.14       62.93      1.56 o 
   3   6   6      328.65      328.11      3.25 o 
   4   6   6      193.80      192.59      3.47 o 
   5   6   6       69.10       71.23      5.57 o 
   6   6   6        3.52        3.07      2.49 o 
   7   6   6      135.98      142.22      7.53 o 
 -11   7   6      288.32      317.58      7.11 o 
 -10   7   6       89.32       89.01      6.41 o 
  -9   7   6      179.36      175.78     10.03 o 
  -8   7   6       42.40       36.08      2.28 o 
  -7   7   6       88.69       98.74      2.78 o 
  -6   7   6       36.83       26.57      2.59 o 
  -5   7   6       16.00       11.96      1.76 o 
  -4   7   6        1.00        1.70      1.69 o 
  -3   7   6      142.05      114.15      4.36 o 
  -2   7   6      734.22      654.27      8.86 o 
  -1   7   6      840.46      780.50      9.95 o 
   0   7   6      678.95      651.90      5.81 o 
   1   7   6       12.02       10.98      1.35 o 
   2   7   6       74.89       73.29      1.73 o 
   3   7   6       80.35       78.85      1.79 o 
   4   7   6      680.97      686.02      6.44 o 
   5   7   6       31.35       34.80      4.94 o 
   6   7   6      140.97      146.26      7.32 o 
   7   7   6        0.28        2.88      4.24 o 
 -11   8   6      443.77      465.20      8.50 o 
 -10   8   6      295.46      294.32      6.67 o 
  -9   8   6      196.56      213.66      5.77 o 
  -8   8   6      603.45      586.93      6.12 o 
  -7   8   6      248.93      247.37      4.55 o 
  -6   8   6       56.23       53.71      2.42 o 
  -5   8   6       65.36       67.00      2.44 o 
  -4   8   6      505.45      515.69      4.83 o 
  -3   8   6      435.85      428.31      7.57 o 
  -2   8   6      592.06      568.34      8.70 o 
  -1   8   6      107.26      117.58      4.95 o 
   0   8   6      725.78      709.38     10.90 o 
   1   8   6       19.23       13.61      1.62 o 
   2   8   6      129.12      135.98      2.21 o 
   3   8   6      412.65      426.25      5.32 o 
   4   8   6      148.08      153.09      3.68 o 
   5   8   6       56.92       58.77      5.11 o 
   6   8   6      389.79      388.80     10.46 o 
 -10   9   6       38.85       37.78      3.99 o 
  -9   9   6       28.99       25.45      3.73 o 
  -8   9   6      320.31      313.25      6.34 o 
  -7   9   6      118.76      126.27      3.11 o 
  -6   9   6     2250.01     2247.38     17.93 o 
  -5   9   6      175.78      158.23      3.21 o 
  -4   9   6      666.73      679.41      5.65 o 
  -3   9   6       30.73       32.65      3.50 o 
  -2   9   6       32.77       30.99      3.72 o 
  -1   9   6       72.13       58.42      3.05 o 
   0   9   6        0.89        1.50      1.47 o 
   1   9   6      243.04      227.47      3.44 o 
   2   9   6      988.54      960.66      5.31 o 
   3   9   6      473.56      458.84      5.83 o 
   4   9   6      539.15      534.47     12.49 o 
   5   9   6        6.60        6.30      4.40 o 
   6   9   6        2.56        5.34      5.05 o 
 -10  10   6      408.59      421.01      8.11 o 
  -9  10   6        0.01        7.45      6.75 o 
  -8  10   6      336.22      348.54      9.09 o 
  -7  10   6      353.13      363.73      5.66 o 
  -6  10   6      133.82      146.25      3.63 o 
  -5  10   6      705.29      751.92      6.25 o 
  -4  10   6       11.05       10.76      2.32 o 
  -3  10   6      264.10      243.86      6.35 o 
  -2  10   6      591.51      567.12      5.88 o 
  -1  10   6       42.66       49.44      2.12 o 
   0  10   6      186.98      165.78      3.14 o 
   1  10   6       28.76       29.06      2.05 o 
   2  10   6      180.91      191.50     11.99 o 
   3  10   6      483.73      491.77      6.39 o 
   4  10   6      309.43      334.90      9.02 o 
   5  10   6       87.46       93.50      6.46 o 
   6  10   6      192.32      196.02      8.54 o 
  -9  11   6      163.10      157.20      5.61 o 
  -8  11   6       64.26       65.15      4.73 o 
  -7  11   6      263.61      274.97      6.15 o 
  -6  11   6      103.06      106.40      3.14 o 
  -5  11   6      229.31      231.98      3.97 o 
  -4  11   6       61.35       67.24      3.19 o 
  -3  11   6       97.85       82.57      2.67 o 
  -2  11   6       10.38       14.19      2.01 o 
  -1  11   6        8.69       10.86      1.73 o 
   0  11   6      625.43      637.23      5.74 o 
   1  11   6      122.75      121.84      3.53 o 
   2  11   6       24.79       27.88      3.60 o 
   3  11   6      106.07      105.90      3.59 o 
   4  11   6        6.30       10.18      4.59 o 
   5  11   6       16.85       22.73      4.84 o 
  -9  12   6       13.74       13.34      5.40 o 
  -8  12   6        4.85        0.89      3.63 o 
  -7  12   6       84.00       84.65      4.36 o 
  -6  12   6      286.81      278.36      5.64 o 
  -5  12   6      261.64      264.46      4.35 o 
  -4  12   6      971.14     1001.21     19.79 o 
  -3  12   6       94.15      101.92      5.32 o 
  -2  12   6      176.26      187.56      4.50 o 
  -1  12   6        5.71        5.68      1.84 o 
   0  12   6       17.19       19.18      2.36 o 
   1  12   6      290.37      296.38      5.16 o 
   2  12   6      172.09      168.75      7.05 o 
   3  12   6       31.86       34.37      2.83 o 
   4  12   6       40.81       39.60      5.37 o 
   5  12   6        2.04        5.89      5.21 o 
  -8  13   6       51.18       49.36      6.53 o 
  -7  13   6      110.92      102.03      4.83 o 
  -6  13   6       17.05       25.50      3.63 o 
  -5  13   6      533.22      525.36      5.91 o 
  -4  13   6      109.96      114.74      4.89 o 
  -3  13   6      779.88      808.97      8.72 o 
  -2  13   6       16.60       10.50      3.77 o 
  -1  13   6      346.50      356.22      8.32 o 
   0  13   6      235.88      223.40      4.60 o 
   1  13   6      482.66      482.29      6.57 o 
   2  13   6        4.09        3.83      2.57 o 
   3  13   6       44.13       41.36      3.26 o 
   4  13   6       66.01       68.25      5.92 o 
  -7  14   6       64.53       54.59      6.43 o 
  -6  14   6      297.17      289.64      6.44 o 
  -5  14   6      374.71      389.85     10.70 o 
  -4  14   6     1100.22     1129.86     13.66 o 
  -3  14   6       44.14       39.92      4.17 o 
  -2  14   6      249.96      232.80      7.28 o 
  -1  14   6      127.23      123.12      5.93 o 
   0  14   6      268.52      270.43      7.72 o 
   1  14   6      390.00      385.17      8.39 o 
   2  14   6       32.42       28.52      3.14 o 
   3  14   6      688.42      668.44      8.54 o 
   4  14   6       23.83       22.02      5.12 o 
  -7  15   6       81.85       87.35      6.58 o 
  -6  15   6       26.08       18.43      5.21 o 
  -5  15   6      354.80      382.07      7.17 o 
  -4  15   6       13.96       15.50      4.67 o 
  -3  15   6       75.23       82.53      5.71 o 
  -2  15   6       28.04       27.45      4.55 o 
  -1  15   6        0.01        1.23      3.83 o 
   0  15   6      217.46      224.72      7.65 o 
   3  15   6      103.49       99.99      4.41 o 
  -3  16   6       23.84       27.15      4.88 o 
  -2  16   6        2.63        0.29      4.10 o 
  -1  16   6       14.77       15.65      4.41 o 
   0  16   6       23.30       24.68      4.67 o 
 -13   0   7      198.97      191.36      8.08 o 
 -11   0   7      340.99      343.70      6.53 o 
  -9   0   7        0.02       -0.83      2.53 o 
  -7   0   7     2671.47     2660.27     19.47 o 
  -5   0   7       36.69       41.18      2.53 o 
  -3   0   7      308.52      325.17      3.97 o 
  -1   0   7      505.93      592.02      4.12 o 
   1   0   7       84.97       72.65      3.37 o 
   3   0   7      216.35      192.16      4.85 o 
   5   0   7     1602.77     1670.91     10.68 o 
   7   0   7      698.87      714.18     12.75 o 
 -13   1   7      170.75      168.73      8.03 o 
 -12   1   7       73.38       73.91      3.10 o 
 -11   1   7      125.21      126.59      2.74 o 
 -10   1   7      181.12      173.56      2.92 o 
  -9   1   7       50.78       48.63      2.04 o 
  -8   1   7      288.89      296.51      3.19 o 
  -7   1   7      578.67      563.36      4.54 o 
  -6   1   7       81.84       84.15      2.43 o 
  -5   1   7     2081.22     1997.05      8.16 o 
  -4   1   7      472.40      461.23      4.32 o 
  -3   1   7     1403.45     1244.21      8.03 o 
  -2   1   7      202.50      226.19      3.71 o 
  -1   1   7       13.13       17.24      1.31 o 
   0   1   7      508.28      502.75      2.92 o 
   1   1   7      331.03      324.47      7.16 o 
   2   1   7       86.09       93.72      2.63 o 
   3   1   7       78.91       98.96      2.70 o 
   4   1   7      277.17      276.39      4.96 o 
   5   1   7      100.20      105.84      2.95 o 
   6   1   7      544.06      551.07      7.66 o 
   7   1   7      127.52      128.90      6.77 o 
   8   1   7        6.16        4.12      3.28 o 
 -13   2   7        0.79        0.33      5.79 o 
 -12   2   7      117.52      115.08      3.41 o 
 -11   2   7      140.52      132.67      3.37 o 
 -10   2   7       17.93       18.69      1.88 o 
  -9   2   7      275.90      272.45      3.33 o 
  -8   2   7      277.96      270.60      3.52 o 
  -7   2   7      266.64      253.59      3.29 o 
  -6   2   7      801.75      780.16      4.95 o 
  -5   2   7      828.72      842.36      5.61 o 
  -4   2   7     2417.97     2408.49     13.18 o 
  -3   2   7      414.18      413.23      3.16 o 
  -2   2   7     2459.02     2484.99     11.60 o 
  -1   2   7     3976.14     3920.57     14.14 o 
   0   2   7       15.19       13.54      0.95 o 
   1   2   7      335.47      341.19      2.63 o 
   2   2   7       15.95       22.98      1.95 o 
   3   2   7     1091.44     1110.47     19.42 o 
   4   2   7       59.17       66.04      2.74 o 
   5   2   7      322.18      325.71      8.49 o 
   6   2   7        0.30        0.05      2.75 o 
   7   2   7        5.65        4.07      3.05 o 
   8   2   7       58.19       53.08      4.39 o 
 -12   3   7      140.60      146.31      4.43 o 
 -11   3   7      103.33      101.08      3.78 o 
 -10   3   7      906.42      917.96      5.65 o 
  -9   3   7      996.89      999.55      7.28 o 
  -8   3   7      464.00      477.20      4.98 o 
  -7   3   7       91.46       87.53      2.29 o 
  -6   3   7      155.95      163.06      4.04 o 
  -5   3   7       36.18       38.79      1.95 o 
  -4   3   7      152.09      148.86      2.58 o 
  -3   3   7      512.68      492.88      4.94 o 
  -2   3   7     2705.06     2649.15      9.61 o 
  -1   3   7      118.13       92.62      1.77 o 
   0   3   7     1292.92     1284.02      6.91 o 
   1   3   7      363.26      326.30      2.75 o 
   2   3   7       12.67       15.52      0.93 o 
   3   3   7      887.35      883.45      6.99 o 
   4   3   7       21.68       18.05      1.68 o 
   5   3   7      299.16      289.12      8.22 o 
   6   3   7        5.25        4.61      2.66 o 
   7   3   7       17.87       12.58      3.05 o 
   8   3   7        1.92        3.13      3.99 o 
 -12   4   7      122.61      130.68      5.50 o 
 -11   4   7      528.27      538.50      8.64 o 
 -10   4   7      237.80      252.44      3.78 o 
  -9   4   7      393.22      414.28      6.25 o 
  -8   4   7      283.42      287.24      3.66 o 
  -7   4   7       16.51        8.83      1.72 o 
  -6   4   7      161.23      178.01      3.19 o 
  -5   4   7      371.91      406.63      4.21 o 
  -4   4   7      814.26      781.60      6.57 o 
  -3   4   7        2.57        1.74      1.69 o 
  -2   4   7      422.79      404.67      4.48 o 
  -1   4   7      412.89      420.01      3.32 o 
   0   4   7      963.63      902.38      7.73 o 
   1   4   7        1.92        2.38      0.70 o 
   2   4   7     1422.52     1418.50      8.38 o 
   3   4   7      110.34      110.08      2.81 o 
   4   4   7      681.57      710.24      7.78 o 
   5   4   7      254.75      258.06      7.73 o 
   6   4   7       85.68       79.89      8.31 o 
   7   4   7      185.72      187.51      8.37 o 
 -12   5   7        0.25        6.46      5.24 o 
 -11   5   7       57.47       55.04      5.37 o 
 -10   5   7        1.82        3.59      3.49 o 
  -9   5   7      964.41      967.91      7.25 o 
  -8   5   7       84.92       86.27      3.41 o 
  -7   5   7      408.01      371.61      7.46 o 
  -6   5   7      269.63      262.44      3.84 o 
  -5   5   7      244.65      201.81      3.26 o 
  -4   5   7     1503.58     1543.57      9.26 o 
  -3   5   7     1656.64     1520.24      8.97 o 
  -2   5   7      174.48      143.85      3.08 o 
  -1   5   7       14.61       21.01      1.21 o 
   0   5   7      278.45      259.71      4.66 o 
   1   5   7      180.34      153.91      4.20 o 
   2   5   7      377.49      385.43      4.59 o 
   3   5   7      566.66      577.27      7.51 o 
   4   5   7     1043.89     1047.69      9.61 o 
   5   5   7      113.09      120.68      5.91 o 
   6   5   7      820.37      843.87     27.77 o 
   7   5   7       38.88       38.64      6.06 o 
 -11   6   7       76.47       79.57      4.67 o 
 -10   6   7        4.66        3.01      3.51 o 
  -9   6   7       27.63       24.48      2.39 o 
  -8   6   7      198.84      197.71      3.71 o 
  -7   6   7      173.98      181.25      3.38 o 
  -6   6   7       12.40       12.76      1.92 o 
  -5   6   7      199.04      214.47      3.42 o 
  -4   6   7     1112.38     1038.05     13.95 o 
  -3   6   7       50.08       54.66      2.59 o 
  -2   6   7     1587.67     1493.63     17.74 o 
  -1   6   7      460.99      451.53      7.99 o 
   0   6   7       52.89       65.76      1.85 o 
   1   6   7      208.49      196.03      3.43 o 
   2   6   7        5.25        3.22      1.76 o 
   3   6   7       84.15       76.50      3.71 o 
   4   6   7       40.61       49.24      4.90 o 
   5   6   7      509.89      496.95     10.59 o 
   6   6   7        7.69       15.08      4.50 o 
 -11   7   7       40.61       43.39      4.59 o 
 -10   7   7      164.58      152.83      5.44 o 
  -9   7   7       31.43       28.14      3.95 o 
  -8   7   7      356.61      346.85      4.64 o 
  -7   7   7      105.99       99.02      2.89 o 
  -6   7   7      312.82      294.70      5.50 o 
  -5   7   7      692.54      744.75      7.03 o 
  -4   7   7      385.22      380.57      5.25 o 
  -3   7   7     5062.69     4954.79     28.99 o 
  -2   7   7       30.04       28.26      3.51 o 
  -1   7   7      981.73      931.03     11.41 o 
   0   7   7       93.41       94.14      2.20 o 
   1   7   7        0.52        1.64      1.25 o 
   2   7   7       10.71       15.91      1.90 o 
   3   7   7        2.18        1.71      2.50 o 
   4   7   7      193.68      178.79      6.79 o 
   5   7   7      234.40      235.81      8.00 o 
   6   7   7       74.13       81.28      6.13 o 
 -11   8   7        1.78        3.66      5.60 o 
 -10   8   7       63.47       67.08      4.61 o 
  -9   8   7      209.40      204.84      5.76 o 
  -8   8   7      108.43      105.73      3.13 o 
  -7   8   7      410.58      412.43      4.97 o 
  -6   8   7       59.62       51.99      2.38 o 
  -5   8   7        0.39        0.76      1.91 o 
  -4   8   7      134.25      150.44      3.80 o 
  -3   8   7      131.58      149.49      3.76 o 
  -2   8   7       44.70       52.76      3.89 o 
  -1   8   7      663.11      670.52     20.43 o 
   0   8   7       46.67       46.02      2.33 o 
   1   8   7      122.24      112.76      2.16 o 
   2   8   7      790.97      808.30      9.87 o 
   3   8   7        3.79        4.55      2.62 o 
   4   8   7      346.29      340.07      9.19 o 
   5   8   7      412.01      419.88     10.49 o 
   6   8   7        3.41        3.70      4.68 o 
 -10   9   7      167.97      178.17      5.97 o 
  -9   9   7      525.51      541.75      8.43 o 
  -8   9   7        0.08       -0.45      2.15 o 
  -7   9   7        0.07        0.84      2.00 o 
  -6   9   7        5.03        5.70      2.07 o 
  -5   9   7       67.17       69.34      2.66 o 
  -4   9   7       10.35        9.90      2.32 o 
  -3   9   7      600.83      604.65      9.59 o 
  -2   9   7      120.76      116.19      5.25 o 
  -1   9   7       60.15       64.39      2.76 o 
   0   9   7      536.61      516.72      4.94 o 
   1   9   7      630.78      625.93      5.03 o 
   2   9   7      212.29      206.57      4.84 o 
   3   9   7      550.68      564.35     10.83 o 
   4   9   7      113.02      112.23      6.14 o 
   5   9   7       32.21       28.54      5.47 o 
  -9  10   7      482.09      488.62      8.14 o 
  -8  10   7      189.92      186.38      6.12 o 
  -7  10   7      564.85      580.47      7.00 o 
  -6  10   7      482.16      478.71      5.46 o 
  -5  10   7      233.14      237.26      4.04 o 
  -4  10   7      107.82      112.74      3.75 o 
  -3  10   7       30.68       30.39      3.72 o 
  -2  10   7      255.26      257.88      7.25 o 
  -1  10   7      682.81      703.48      5.77 o 
   0  10   7      245.05      237.89      3.72 o 
   1  10   7       63.24       68.07      2.06 o 
   2  10   7      243.00      220.97      7.17 o 
   3  10   7        0.49        0.70      4.00 o 
   4  10   7      145.19      139.00      6.87 o 
   5  10   7        0.03       -1.24      4.30 o 
  -9  11   7       40.18       41.08      4.41 o 
  -8  11   7      466.47      453.44      7.81 o 
  -7  11   7      124.47      126.11      3.98 o 
  -6  11   7      675.62      670.12      6.53 o 
  -5  11   7      403.37      420.88      5.20 o 
  -4  11   7      144.36      154.26      4.33 o 
  -3  11   7     1456.49     1480.79     20.91 o 
  -2  11   7      321.15      305.03      4.06 o 
  -1  11   7       31.89       36.06      2.13 o 
   0  11   7      602.93      583.91      5.67 o 
   1  11   7        0.67        1.18      1.82 o 
   2  11   7       80.88       76.60      4.99 o 
   3  11   7       18.38       22.39      4.57 o 
   4  11   7      413.46      405.04     10.49 o 
  -8  12   7       99.51      100.65      4.96 o 
  -7  12   7        0.16        2.33      3.63 o 
  -6  12   7      525.09      504.16      5.89 o 
  -5  12   7      189.49      192.21      3.97 o 
  -4  12   7     1048.11     1047.46     13.70 o 
  -3  12   7      332.85      322.48      8.23 o 
  -2  12   7      211.90      203.91      4.68 o 
  -1  12   7        9.06       11.33      1.97 o 
   0  12   7      241.05      253.82      4.13 o 
   1  12   7       15.65       11.98      2.35 o 
   2  12   7       40.76       42.78      4.74 o 
   3  12   7      111.10      111.23      6.31 o 
   4  12   7       68.32       68.71      6.08 o 
  -8  13   7       38.54       39.92      6.05 o 
  -7  13   7      126.83      124.62      9.50 o 
  -6  13   7       15.22       15.38      2.53 o 
  -5  13   7       15.42       22.86      2.57 o 
  -4  13   7      508.54      519.63     10.38 o 
  -3  13   7      230.18      242.89      5.30 o 
  -2  13   7      132.02      136.36      4.38 o 
  -1  13   7        5.15        6.40      3.42 o 
   0  13   7       28.41       29.14      2.66 o 
   1  13   7        1.38        0.30      3.53 o 
   2  13   7        0.18       -1.18      3.92 o 
   3  13   7        2.04        0.30      4.28 o 
  -7  14   7       28.23       29.40      6.03 o 
  -6  14   7      275.59      265.97      7.28 o 
  -5  14   7       65.12       62.49      3.15 o 
  -4  14   7       80.96       84.58      5.74 o 
  -3  14   7       33.29       30.14      4.50 o 
  -2  14   7        2.48        2.34      3.42 o 
  -1  14   7        1.25        1.06      3.65 o 
   0  14   7      132.76      131.65      5.83 o 
   1  14   7       21.41       21.33      4.21 o 
   2  14   7      209.37      218.49      7.99 o 
   3  14   7       18.06       11.57      4.50 o 
  -6  15   7      124.79      117.91      6.85 o 
  -4  15   7       52.89       47.00      4.74 o 
  -3  15   7       88.75       85.22      5.62 o 
  -2  15   7      191.59      206.21      7.46 o 
  -1  15   7      159.15      152.87      6.68 o 
   0  15   7       70.65       73.31      5.35 o 
  -2  16   7       49.26       41.51      5.42 o 
  -1  16   7      698.16      722.85     13.08 o 
   0  16   7        7.17        8.42      4.52 o 
 -12   0   8        2.02        2.46      2.36 o 
 -10   0   8       49.94       47.54      2.77 o 
  -8   0   8     3286.82     3218.80     31.13 o 
  -6   0   8     2571.38     2528.22     23.49 o 
  -4   0   8     2622.06     2611.36     19.33 o 
  -2   0   8     1484.07     1512.25      7.68 o 
   0   0   8      200.26      199.34      5.19 o 
   2   0   8       59.80       72.74      3.76 o 
   4   0   8      177.22      189.18      5.36 o 
   6   0   8      109.90      111.06      6.36 o 
 -13   1   8        0.31        0.77      3.54 o 
 -12   1   8      149.12      152.02      3.73 o 
 -11   1   8       53.40       52.80      2.22 o 
 -10   1   8       87.79       90.83      2.51 o 
  -9   1   8      548.65      535.14      5.02 o 
  -8   1   8       64.95       64.61      2.37 o 
  -7   1   8     1697.96     1652.99     14.82 o 
  -6   1   8      233.91      242.50      3.12 o 
  -5   1   8      196.65      191.25      3.65 o 
  -4   1   8     1070.88     1038.58      5.89 o 
  -3   1   8     2525.66     2467.51      9.07 o 
  -2   1   8      649.78      622.52      5.70 o 
  -1   1   8     2190.28     2134.86     14.14 o 
   0   1   8      434.72      387.81      4.12 o 
   1   1   8      503.97      485.27     11.52 o 
   2   1   8      152.03      153.74      3.40 o 
   3   1   8      248.55      248.05      4.13 o 
   4   1   8      217.32      234.98      4.18 o 
   5   1   8      792.32      799.56     10.12 o 
   6   1   8       11.88        8.82      2.98 o 
   7   1   8       42.75       40.20      3.63 o 
 -13   2   8       50.60       40.93      6.18 o 
 -12   2   8        9.25        7.65      2.39 o 
 -11   2   8       83.98       79.63      2.47 o 
 -10   2   8        0.96        2.26      2.02 o 
  -9   2   8       33.05       33.55      2.21 o 
  -8   2   8      269.49      271.29      3.70 o 
  -7   2   8        0.08        1.21      1.81 o 
  -6   2   8       23.01       22.74      1.96 o 
  -5   2   8       46.72       47.36      1.83 o 
  -4   2   8      116.46      132.74      2.24 o 
  -3   2   8      308.11      279.54      3.94 o 
  -2   2   8     3682.42     3522.09     42.99 o 
  -1   2   8       27.87       29.10      0.90 o 
   0   2   8     1392.46     1359.75      6.69 o 
   1   2   8      517.13      479.01      5.34 o 
   2   2   8        6.61       14.75      4.11 o 
   3   2   8      307.07      305.97      9.33 o 
   4   2   8      200.84      206.72      6.43 o 
   5   2   8      350.63      340.93     11.25 o 
   6   2   8       72.47       72.30      3.75 o 
   7   2   8        6.75        6.91      3.08 o 
 -12   3   8        4.12        3.60      2.82 o 
 -11   3   8        1.29        1.87      2.65 o 
 -10   3   8       63.39       67.31      3.27 o 
  -9   3   8       37.15       39.60      2.38 o 
  -8   3   8        1.72        1.67      1.83 o 
  -7   3   8       23.05       18.40      2.18 o 
  -6   3   8      514.49      470.45      4.89 o 
  -5   3   8        0.09        1.03      1.59 o 
  -4   3   8        1.61        0.49      1.90 o 
  -3   3   8      710.33      716.05      9.55 o 
  -2   3   8       85.90       98.55      1.83 o 
  -1   3   8     3335.59     3177.02     21.93 o 
   0   3   8      169.37      170.74      2.43 o 
   1   3   8      655.79      649.46      6.83 o 
   2   3   8       94.70      102.13      2.93 o 
   3   3   8      189.71      193.12      3.71 o 
   4   3   8        2.24        5.16      2.65 o 
   5   3   8        7.37        6.10      4.43 o 
   6   3   8      160.69      156.71      4.92 o 
   7   3   8      358.39      345.85      9.36 o 
 -12   4   8        0.00        2.42      4.84 o 
 -11   4   8      359.47      359.87      7.17 o 
 -10   4   8       35.50       36.53      2.37 o 
  -9   4   8     1854.46     1857.18     10.42 o 
  -8   4   8      223.65      228.94      3.54 o 
  -7   4   8        0.02        1.13      1.65 o 
  -6   4   8       12.69       13.48      2.29 o 
  -5   4   8       23.67       19.14      2.28 o 
  -4   4   8        5.99        7.14      2.08 o 
  -3   4   8      432.59      396.53      5.35 o 
  -2   4   8       14.70       12.62      1.91 o 
  -1   4   8     1378.79     1345.94      8.89 o 
   0   4   8        6.80        6.24      0.86 o 
   1   4   8      357.52      348.29      3.78 o 
   2   4   8       77.95       81.16      3.32 o 
   3   4   8      336.18      333.57      4.63 o 
   4   4   8        8.01        7.82      2.76 o 
   5   4   8       19.76       20.00      4.63 o 
   6   4   8        0.30        1.05      2.86 o 
   7   4   8      160.17      165.94      7.02 o 
 -11   5   8       47.12       46.27      6.02 o 
 -10   5   8      317.64      333.83      5.45 o 
  -9   5   8      594.17      594.78      8.61 o 
  -8   5   8       81.22       84.75      2.92 o 
  -7   5   8     1602.73     1602.89      8.91 o 
  -6   5   8      210.09      196.19      4.35 o 
  -5   5   8      226.52      221.90      4.32 o 
  -4   5   8      132.31      132.77      3.41 o 
  -3   5   8      173.41      188.29      5.03 o 
  -2   5   8       68.97       78.94      2.32 o 
  -1   5   8      563.71      524.24      3.57 o 
   0   5   8      569.13      577.29      3.63 o 
   1   5   8      873.22      866.39     12.54 o 
   2   5   8       94.06       99.14      2.90 o 
   3   5   8      310.20      327.08      8.13 o 
   4   5   8        1.86        2.51      2.87 o 
   5   5   8      448.64      444.19     10.36 o 
   6   5   8      413.79      429.31      7.17 o 
 -11   6   8        0.57       -0.93      3.90 o 
 -10   6   8       45.33       44.06      4.05 o 
  -9   6   8      235.53      221.51      4.10 o 
  -8   6   8      442.73      466.77      5.38 o 
  -7   6   8       49.30       54.68      2.61 o 
  -6   6   8      176.53      154.56      3.22 o 
  -5   6   8      418.68      433.54      6.36 o 
  -4   6   8      585.42      507.60      9.72 o 
  -3   6   8     1446.07     1445.77      9.48 o 
  -2   6   8      828.14      767.96      6.95 o 
  -1   6   8       19.04       17.35      1.68 o 
   0   6   8      471.49      444.48      6.74 o 
   1   6   8      661.14      676.72      6.58 o 
   2   6   8      109.75      110.40      3.12 o 
   3   6   8      560.41      567.31      7.47 o 
   4   6   8       99.20      105.32      4.33 o 
   5   6   8     1068.36     1079.26     15.90 o 
   6   6   8      100.88       97.41      6.45 o 
 -11   7   8       46.38       46.01      4.19 o 
 -10   7   8      117.97      118.95      6.37 o 
  -9   7   8      139.03      132.12      3.58 o 
  -8   7   8       97.11       92.57      3.17 o 
  -7   7   8       47.96       42.12      2.56 o 
  -6   7   8       13.47       13.23      2.16 o 
  -5   7   8       11.03       15.14      2.41 o 
  -4   7   8      217.10      225.80      8.12 o 
  -3   7   8       32.38       47.11      2.70 o 
  -2   7   8        4.48        5.77      2.20 o 
  -1   7   8       14.23       13.88      2.24 o 
   0   7   8     1486.07     1505.08      9.82 o 
   1   7   8       61.29       64.80      2.80 o 
   2   7   8      612.19      614.40      7.69 o 
   3   7   8       65.91       64.91      3.63 o 
   4   7   8      582.94      588.20     11.56 o 
   5   7   8      100.84       95.66      6.24 o 
 -10   8   8       43.83       44.08      4.09 o 
  -9   8   8      716.24      728.70      9.47 o 
  -8   8   8      507.22      502.08      5.73 o 
  -7   8   8        5.43        6.92      2.20 o 
  -6   8   8      297.99      296.50      4.31 o 
  -5   8   8       26.18       29.34      2.63 o 
  -4   8   8        8.51        5.15      2.29 o 
  -3   8   8      142.20      138.94      3.77 o 
  -2   8   8       43.57       51.69      4.07 o 
  -1   8   8      282.13      292.99      4.54 o 
   0   8   8      110.49      121.27      3.54 o 
   1   8   8      424.15      432.24      5.59 o 
   2   8   8        1.77        0.88      2.67 o 
   3   8   8        2.49        3.04      3.01 o 
   4   8   8      161.83      157.01      7.24 o 
   5   8   8      342.21      361.29     10.10 o 
 -10   9   8      972.59      981.05     11.59 o 
  -9   9   8        1.47        7.12      3.79 o 
  -8   9   8      441.75      450.78      5.57 o 
  -7   9   8      310.29      315.93      4.77 o 
  -6   9   8      216.84      220.26      4.00 o 
  -5   9   8      141.97      132.68      4.12 o 
  -4   9   8      167.55      168.54      5.11 o 
  -3   9   8       45.89       41.24      2.78 o 
  -2   9   8      856.76      845.80     12.05 o 
  -1   9   8       10.48       13.50      2.27 o 
   0   9   8      478.64      467.87      4.80 o 
   1   9   8       31.28       30.81      2.27 o 
   2   9   8        1.85        1.76      2.77 o 
   3   9   8       79.88       70.59      5.51 o 
   4   9   8      165.99      179.44      7.67 o 
  -9  10   8      781.40      781.97     10.03 o 
  -8  10   8       30.00       28.07      3.52 o 
  -7  10   8       12.37       10.95      2.37 o 
  -6  10   8       64.87       64.99      2.94 o 
  -5  10   8       42.64       42.03      6.21 o 
  -4  10   8       33.60       28.71      2.87 o 
  -3  10   8      160.48      153.12      4.30 o 
  -2  10   8      505.55      508.80      9.89 o 
  -1  10   8       85.29       89.58      5.59 o 
   0  10   8      307.56      293.86      4.17 o 
   1  10   8       95.55       87.52      3.88 o 
   2  10   8       30.40       30.31      3.29 o 
   3  10   8        4.57        2.20      3.77 o 
   4  10   8        1.32        0.99      4.73 o 
  -9  11   8       53.15       52.28      4.61 o 
  -8  11   8        4.06        1.37      3.65 o 
  -7  11   8        1.50        1.10      2.23 o 
  -6  11   8        4.79        3.42      2.25 o 
  -5  11   8       88.26       87.75      3.76 o 
  -4  11   8      355.48      360.46      6.12 o 
  -3  11   8       16.24       20.89      4.09 o 
  -2  11   8       51.69       48.20      2.33 o 
  -1  11   8      604.03      619.98      5.89 o 
   0  11   8       50.57       52.85      2.47 o 
   1  11   8       11.85        8.59      2.80 o 
   2  11   8      106.13      111.66      5.92 o 
   3  11   8       25.41       23.66      4.54 o 
   4  11   8       30.27       26.99      4.97 o 
  -8  12   8      316.03      346.21      7.20 o 
  -7  12   8        0.54        1.12      3.27 o 
  -6  12   8      260.21      275.47      6.16 o 
  -5  12   8      258.62      266.80      8.24 o 
  -4  12   8        3.23        4.42      2.66 o 
  -3  12   8      359.12      361.90      8.99 o 
  -2  12   8       44.78       39.42      2.97 o 
  -1  12   8       28.45       26.82      2.22 o 
   0  12   8        2.27        4.39      1.98 o 
   1  12   8      469.83      472.15      9.99 o 
   2  12   8        6.90        3.00      4.36 o 
   3  12   8      176.02      171.63      7.53 o 
  -7  13   8      790.47      800.88     12.64 o 
  -6  13   8        0.24        3.38      2.89 o 
  -5  13   8      379.95      379.49     10.17 o 
  -4  13   8        0.03        3.13      2.86 o 
  -3  13   8      179.41      186.18      4.89 o 
  -2  13   8       13.01       10.47      2.80 o 
  -1  13   8        0.10       -1.25      2.54 o 
   0  13   8        2.17        2.51      2.44 o 
   1  13   8      170.58      168.17      7.01 o 
   2  13   8        0.65       -1.57      4.61 o 
   3  13   8       33.39       25.42      5.15 o 
  -7  14   8        3.55        0.87      5.51 o 
  -5  14   8       23.12       18.86      3.36 o 
  -4  14   8      112.29      102.98      4.42 o 
  -3  14   8      191.78      186.54      5.21 o 
  -2  14   8      377.26      366.13      8.93 o 
  -1  14   8        2.25        3.62      3.43 o 
   2  14   8        1.19       -1.05      4.63 o 
  -4  15   8        3.55        9.02      3.33 o 
  -3  15   8      345.83      330.24      9.18 o 
  -2  15   8       30.54       33.18      4.95 o 
  -1  15   8      780.72      763.44     12.81 o 
  -1  16   8        2.41        4.15      4.19 o 
 -13   0   9       17.96       19.03      5.66 o 
 -11   0   9       22.25       22.05      2.69 o 
  -9   0   9      602.88      584.50      8.79 o 
  -7   0   9     1182.82     1177.24      9.59 o 
  -5   0   9      166.74      158.97      7.29 o 
  -3   0   9        0.44        0.47      1.67 o 
  -1   0   9      434.62      421.97      7.45 o 
   1   0   9     2368.81     2386.56     17.13 o 
   3   0   9      215.93      232.40      6.12 o 
   5   0   9       30.99       19.43      4.15 o 
 -13   1   9       55.65       57.02      5.02 o 
 -12   1   9        6.76        6.86      2.46 o 
 -11   1   9       64.11       65.43      2.47 o 
 -10   1   9       27.72       33.22      2.07 o 
  -9   1   9      254.40      252.44      4.61 o 
  -8   1   9      564.61      571.42      5.08 o 
  -7   1   9       83.29       86.38      2.47 o 
  -6   1   9        2.85        4.66      1.65 o 
  -5   1   9        2.23        2.24      1.55 o 
  -4   1   9      141.96      133.61      2.31 o 
  -3   1   9      786.77      771.29      5.73 o 
  -2   1   9       35.12       28.63      1.06 o 
  -1   1   9        5.49        5.24      1.10 o 
   0   1   9      321.00      313.40      5.87 o 
   1   1   9      279.12      248.53      5.84 o 
   2   1   9      823.19      831.63      7.42 o 
   3   1   9      380.47      386.81      5.37 o 
   4   1   9        9.96        5.36      3.11 o 
   5   1   9      175.03      173.89      7.22 o 
   6   1   9       23.12       23.36      3.51 o 
 -12   2   9      118.51      113.74      4.36 o 
 -11   2   9      272.23      268.82      4.24 o 
 -10   2   9      396.79      398.76      5.60 o 
  -9   2   9      654.78      650.13      5.64 o 
  -8   2   9      721.55      715.53      6.52 o 
  -7   2   9        2.39        2.09      1.77 o 
  -6   2   9      588.05      554.39      5.34 o 
  -5   2   9     1254.34     1209.46      6.27 o 
  -4   2   9       53.12       42.75      2.06 o 
  -3   2   9      211.04      207.64      4.85 o 
  -2   2   9       37.58       39.41      1.40 o 
  -1   2   9      693.30      685.56      4.55 o 
   0   2   9      145.20      130.38      3.41 o 
   1   2   9       60.17       60.26      2.77 o 
   2   2   9        1.84        3.01      2.04 o 
   3   2   9       98.10       98.03      3.14 o 
   4   2   9      244.71      256.70      7.00 o 
   5   2   9       38.26       35.92      5.22 o 
   6   2   9       34.66       36.74      3.58 o 
 -12   3   9       51.70       54.55      6.39 o 
 -11   3   9        1.03        0.80      2.13 o 
 -10   3   9       46.59       48.13      2.50 o 
  -9   3   9        7.39        8.76      2.04 o 
  -8   3   9       39.46       40.45      2.59 o 
  -7   3   9      174.06      166.55      3.49 o 
  -6   3   9      145.30      145.95      3.19 o 
  -5   3   9      354.75      339.17      5.77 o 
  -4   3   9      532.17      523.72      4.91 o 
  -3   3   9      619.29      569.90      4.92 o 
  -2   3   9      210.33      192.59      2.61 o 
  -1   3   9     1151.74     1104.62      6.01 o 
   0   3   9       32.05       33.46      1.43 o 
   1   3   9      195.07      181.33      3.80 o 
   2   3   9      137.02      141.49      4.37 o 
   3   3   9        5.26        6.54      2.10 o 
   4   3   9       58.67       60.73      3.37 o 
   5   3   9       24.64       23.64      4.50 o 
   6   3   9      600.83      585.12     11.70 o 
   7   3   9        0.26        0.63      4.16 o 
 -12   4   9       24.06       24.14      6.11 o 
 -11   4   9        1.54        1.53      3.76 o 
 -10   4   9      127.09      128.32      3.18 o 
  -9   4   9      135.21      136.97      3.42 o 
  -8   4   9      230.58      224.31      3.58 o 
  -7   4   9      400.05      401.09      5.91 o 
  -6   4   9     2166.89     2158.77     36.99 o 
  -5   4   9      515.18      507.23      6.19 o 
  -4   4   9     1310.14     1277.82     11.19 o 
  -3   4   9      389.85      359.52      5.47 o 
  -2   4   9     1036.64      989.91     10.22 o 
  -1   4   9      100.70       93.03      2.32 o 
   0   4   9      577.71      560.03      5.94 o 
   1   4   9      703.15      715.15     11.97 o 
   2   4   9       93.69       94.57      3.13 o 
   3   4   9      109.04      112.59      5.41 o 
   4   4   9      412.47      422.81     10.18 o 
   5   4   9      252.27      261.92      8.98 o 
   6   4   9        0.01        1.78      3.90 o 
 -11   5   9       15.67       13.57      4.05 o 
 -10   5   9       36.56       35.82      2.76 o 
  -9   5   9       47.83       56.06      2.89 o 
  -8   5   9      805.37      790.47      6.92 o 
  -7   5   9      442.11      425.37      9.60 o 
  -6   5   9       73.07       80.06      4.38 o 
  -5   5   9      485.55      464.36     10.43 o 
  -4   5   9       84.44       96.08      3.31 o 
  -3   5   9      251.01      260.63      3.74 o 
  -2   5   9      515.70      505.16      6.98 o 
  -1   5   9     1464.56     1448.93      7.41 o 
   0   5   9     1229.92     1182.54     13.77 o 
   1   5   9      749.96      740.87      7.10 o 
   2   5   9     1494.75     1543.04     10.05 o 
   3   5   9       76.45       77.76      5.25 o 
   4   5   9       47.56       41.30      3.33 o 
   5   5   9        4.54        0.78      5.09 o 
 -11   6   9      136.71      142.63      5.32 o 
 -10   6   9      281.11      283.85      4.87 o 
  -9   6   9       68.01       70.20      3.10 o 
  -8   6   9      622.58      617.24      7.55 o 
  -7   6   9      377.67      395.50      6.13 o 
  -6   6   9      541.89      538.45      6.76 o 
  -5   6   9      423.71      411.30      6.51 o 
  -4   6   9        0.00       -0.17      2.32 o 
  -3   6   9      276.34      245.00      6.98 o 
  -2   6   9        9.82       12.75      1.80 o 
  -1   6   9        0.29        1.35      1.17 o 
   0   6   9      414.23      406.49      4.19 o 
   1   6   9      492.19      503.08      6.06 o 
   2   6   9        3.26        4.30      3.93 o 
   3   6   9      403.58      409.23      6.93 o 
   4   6   9      296.15      289.81      7.94 o 
   5   6   9       30.09       26.65      5.67 o 
 -10   7   9        0.58        0.09      3.16 o 
  -9   7   9      667.37      672.25      6.82 o 
  -8   7   9      155.82      157.29      3.78 o 
  -7   7   9     1163.66     1155.54     10.80 o 
  -6   7   9       99.56       93.84      3.55 o 
  -5   7   9      476.12      460.85      6.33 o 
  -4   7   9       63.85       58.55      2.90 o 
  -3   7   9      370.63      367.23      6.23 o 
  -2   7   9       13.14       13.75      1.91 o 
  -1   7   9       58.36       60.13      2.06 o 
   0   7   9        0.93        1.15      1.59 o 
   1   7   9       19.74       19.16      2.48 o 
   2   7   9        1.90        2.74      3.55 o 
   3   7   9       61.41       65.89      3.77 o 
   4   7   9        5.05        6.36      4.73 o 
 -10   8   9      112.51      114.54      7.28 o 
  -9   8   9      104.31      103.91      3.51 o 
  -8   8   9        0.02       -0.62      2.28 o 
  -7   8   9      537.66      565.39      7.38 o 
  -6   8   9      286.08      289.61      5.48 o 
  -5   8   9      216.34      227.59      4.88 o 
  -4   8   9       88.27       93.71      4.29 o 
  -3   8   9       56.62       58.52      3.14 o 
  -2   8   9      224.60      213.99      6.68 o 
  -1   8   9      269.47      268.44      3.20 o 
   0   8   9     1591.65     1539.15     17.22 o 
   1   8   9      146.15      132.61      6.30 o 
   2   8   9        3.65        4.90      2.96 o 
   3   8   9      158.38      157.25      8.73 o 
   4   8   9       62.01       63.27      6.10 o 
  -9   9   9      411.94      428.32     13.55 o 
  -8   9   9      115.31      118.26      3.49 o 
  -7   9   9       78.04       71.81      3.61 o 
  -6   9   9       17.55       16.66      2.77 o 
  -5   9   9      536.97      553.62      9.03 o 
  -4   9   9       87.08       85.13      3.68 o 
  -3   9   9      830.28      853.81      8.59 o 
  -2   9   9       14.34       14.61      2.71 o 
  -1   9   9     1234.83     1262.84     11.65 o 
   0   9   9       59.38       58.57      3.48 o 
   1   9   9      187.13      185.59      4.85 o 
   2   9   9       68.19       63.04      3.79 o 
   3   9   9      267.81      280.24      8.96 o 
  -9  10   9        0.62        0.57      3.54 o 
  -8  10   9       43.45       41.69      2.83 o 
  -7  10   9        3.34        3.11      2.62 o 
  -6  10   9      186.02      189.69      4.81 o 
  -5  10   9       79.13       79.90      3.68 o 
  -4  10   9      162.41      152.05      4.43 o 
  -3  10   9      100.83      100.65      6.64 o 
  -2  10   9      266.53      265.45      4.11 o 
  -1  10   9      200.27      201.87      7.59 o 
   0  10   9      155.74      166.47      4.73 o 
   1  10   9        0.33        1.62      2.67 o 
   2  10   9       45.67       46.24      3.87 o 
   3  10   9       87.49       69.19      5.68 o 
  -8  11   9       71.38       75.61      4.76 o 
  -7  11   9      131.14      129.82      4.42 o 
  -6  11   9       33.55       34.07      3.38 o 
  -5  11   9        9.54        9.43      2.82 o 
  -4  11   9      300.46      286.27      5.75 o 
  -3  11   9       83.87       80.86      3.81 o 
  -2  11   9       80.62       76.64      7.21 o 
  -1  11   9       68.45       74.34      2.73 o 
   0  11   9        1.97        2.63      2.86 o 
   1  11   9      206.61      211.53      5.64 o 
   2  11   9       65.62       69.80      5.83 o 
   3  11   9       74.85       67.68      6.13 o 
  -8  12   9      179.47      176.23      7.87 o 
  -7  12   9       95.36       91.52      4.27 o 
  -6  12   9       79.78       80.04      3.95 o 
  -5  12   9        2.12        3.77      2.97 o 
  -4  12   9       22.32       23.13      3.26 o 
  -3  12   9        3.86        2.63      2.22 o 
  -2  12   9      100.15       94.25      8.53 o 
  -1  12   9      103.86      109.39      4.20 o 
   0  12   9      242.09      239.77      5.75 o 
   1  12   9      616.65      621.29     11.89 o 
   2  12   9        5.63        7.30      4.35 o 
  -6  13   9      163.03      151.99      7.92 o 
  -5  13   9       36.06       32.96      6.11 o 
  -4  13   9       26.58       20.97      3.28 o 
  -3  13   9        0.35       -0.98      2.33 o 
  -2  13   9       62.39       61.86      3.67 o 
  -1  13   9      114.38      115.67      7.16 o 
   0  13   9      640.25      665.17     11.94 o 
   1  13   9       12.10       10.04      4.73 o 
   2  13   9      608.00      625.35     12.85 o 
  -6  14   9      106.98       98.32      6.15 o 
  -5  14   9       52.57       60.99      4.04 o 
  -4  14   9      295.14      287.70      5.20 o 
  -3  14   9        1.43        1.53      2.32 o 
  -2  14   9       53.84       53.41      3.77 o 
  -5  15   9        4.16        7.74      4.44 o 
  -4  15   9      219.82      214.78      8.33 o 
  -3  15   9       71.17       60.18      5.70 o 
  -2  15   9        1.65       -0.47      4.07 o 
 -12   0  10      563.20      567.47     11.26 o 
 -10   0  10      694.55      701.10      8.83 o 
  -8   0  10        2.57        1.37      2.43 o 
  -6   0  10      221.51      211.16     12.05 o 
  -4   0  10       23.12       22.97      2.23 o 
  -2   0  10       83.49       85.07      2.36 o 
   0   0  10     2151.19     2118.22     17.09 o 
   2   0  10     1336.90     1373.81     14.18 o 
 -12   1  10       61.86       65.91      3.98 o 
 -11   1  10      134.16      137.87      3.44 o 
 -10   1  10      174.76      181.37      3.67 o 
  -9   1  10       39.26       42.57      2.37 o 
  -8   1  10      116.89      120.85      2.95 o 
  -7   1  10       97.69       93.19      2.53 o 
  -6   1  10      366.08      359.66      4.58 o 
  -5   1  10      562.44      563.93      4.59 o 
  -4   1  10       50.28       49.56      1.82 o 
  -3   1  10       43.61       40.17      1.60 o 
  -2   1  10      276.83      275.02      3.30 o 
  -1   1  10      542.94      498.13      6.12 o 
   0   1  10       23.78       23.54      2.63 o 
   1   1  10     1059.55     1047.56      8.72 o 
   2   1  10        6.52        9.88      2.33 o 
   3   1  10      100.44       99.43      3.43 o 
   4   1  10       55.32       59.24      4.47 o 
   5   1  10       29.48       27.78      3.44 o 
 -13   2  10       31.85       27.83      5.29 o 
 -12   2  10        4.88        2.47      3.54 o 
 -11   2  10      154.27      160.52      3.75 o 
 -10   2  10      150.94      150.99      3.51 o 
  -9   2  10      431.16      437.13      4.86 o 
  -8   2  10      191.30      183.61      3.38 o 
  -7   2  10      238.39      248.93      3.65 o 
  -6   2  10     1920.82     1957.52      8.58 o 
  -5   2  10        6.34        7.64      1.76 o 
  -4   2  10     3027.98     3011.05     16.31 o 
  -3   2  10      873.53      869.53      9.07 o 
  -2   2  10        8.31        6.33      1.47 o 
  -1   2  10      128.58      117.40      3.55 o 
   0   2  10      101.38      106.01      4.80 o 
   1   2  10      227.22      234.05      5.43 o 
   2   2  10       45.83       52.39      2.79 o 
   3   2  10        1.97        4.79      3.50 o 
   4   2  10        5.82        8.62      3.72 o 
   5   2  10       42.09       44.47      5.86 o 
 -12   3  10       30.50       32.54      5.38 o 
 -11   3  10       36.36       29.89      2.55 o 
 -10   3  10       13.59       15.58      2.63 o 
  -9   3  10       50.81       45.42      2.80 o 
  -8   3  10      319.35      322.76      4.76 o 
  -7   3  10      367.83      378.45      5.95 o 
  -6   3  10      613.05      624.03      9.29 o 
  -5   3  10     2614.20     2581.42     13.84 o 
  -4   3  10       84.58       77.91      2.71 o 
  -3   3  10      155.04      164.17      3.10 o 
  -2   3  10      141.93      129.55      3.36 o 
  -1   3  10        0.02        2.95      2.23 o 
   0   3  10        3.75        6.83      2.16 o 
   1   3  10        3.20        2.79      2.21 o 
   2   3  10      500.28      501.29      6.34 o 
   3   3  10      345.98      348.29      8.45 o 
   4   3  10      169.65      168.42      4.98 o 
   6   3  10        0.17        0.61      4.73 o 
 -11   4  10       20.47       25.31      2.85 o 
 -10   4  10      125.40      133.30      5.04 o 
  -9   4  10      389.15      397.19     12.04 o 
  -8   4  10       57.38       55.08      3.53 o 
  -7   4  10        1.42        3.06      2.45 o 
  -6   4  10      377.36      393.08      4.97 o 
  -5   4  10        4.86        7.27      2.09 o 
  -4   4  10      309.15      323.52      6.90 o 
  -3   4  10      192.86      210.91      3.66 o 
  -2   4  10        0.86        1.04      1.59 o 
  -1   4  10      646.02      659.23      7.14 o 
   0   4  10      705.60      701.08      7.36 o 
   1   4  10       87.60       97.33      3.41 o 
   2   4  10       64.63       63.83      3.08 o 
   3   4  10      552.83      553.50     10.73 o 
   4   4  10        0.46        0.78      2.85 o 
   6   4  10        6.52        6.65      4.14 o 
 -11   5  10      632.78      652.41     10.38 o 
 -10   5  10        6.01        6.07      2.54 o 
  -9   5  10      158.62      160.52      4.73 o 
  -8   5  10       27.19       25.71      2.93 o 
  -7   5  10       16.92       15.42      2.62 o 
  -6   5  10      415.58      405.45      6.12 o 
  -5   5  10        5.31        3.56      2.44 o 
  -4   5  10       11.41       11.30      1.99 o 
  -3   5  10      212.52      186.54      3.43 o 
  -2   5  10        0.34        1.31      1.73 o 
  -1   5  10        0.36       -0.07      1.75 o 
   0   5  10        7.27        9.67      2.40 o 
   1   5  10      216.33      224.68      4.55 o 
   2   5  10      307.75      325.72      8.59 o 
   3   5  10      216.15      228.68      7.72 o 
   4   5  10      434.87      451.09      7.64 o 
 -10   6  10       23.60       20.76      2.74 o 
  -9   6  10      493.71      508.77      7.42 o 
  -8   6  10       47.32       45.99      3.28 o 
  -7   6  10      953.27      955.88      9.37 o 
  -6   6  10       56.15       52.65      3.19 o 
  -5   6  10       10.96       11.43      2.48 o 
  -4   6  10       98.80       94.01      3.32 o 
  -3   6  10      671.13      667.74      5.92 o 
  -2   6  10      140.99      138.39      3.06 o 
  -1   6  10       19.07       17.69      1.90 o 
   0   6  10       75.41       68.72      4.33 o 
   1   6  10      376.78      372.67      6.04 o 
   2   6  10       20.04       19.33      4.48 o 
   3   6  10       32.13       32.88      3.70 o 
   4   6  10        9.48        7.75      3.35 o 
 -10   7  10      218.90      208.09      6.12 o 
  -9   7  10       14.39       15.69      2.55 o 
  -8   7  10      153.75      143.90      4.46 o 
  -7   7  10       98.15      101.01      3.99 o 
  -6   7  10       79.08       78.30      3.59 o 
  -5   7  10       80.77       82.56      3.71 o 
  -4   7  10     1418.10     1432.52     16.09 o 
  -3   7  10      119.45      110.12      5.11 o 
  -2   7  10      724.50      719.62      7.32 o 
  -1   7  10       43.52       40.27      2.20 o 
   0   7  10      227.99      241.14      4.83 o 
   1   7  10       56.80       55.69      5.17 o 
   2   7  10      452.58      479.27     10.75 o 
   3   7  10       31.58       25.74      3.72 o 
 -10   8  10       21.64       20.97      5.01 o 
  -9   8  10       88.68       89.70      3.75 o 
  -8   8  10       64.05       63.56      3.77 o 
  -7   8  10      104.73      100.47      3.91 o 
  -6   8  10       45.86       44.12      3.23 o 
  -5   8  10       92.65       87.93      6.92 o 
  -4   8  10       93.54       92.92      8.53 o 
  -3   8  10      143.18      143.11      4.20 o 
  -2   8  10       71.43       65.95      2.75 o 
  -1   8  10       30.37       30.00      2.18 o 
   0   8  10       19.62       16.68      2.50 o 
   1   8  10      139.84      131.84      6.38 o 
   2   8  10      270.77      272.41      6.23 o 
   3   8  10      222.67      214.12      5.90 o 
  -9   9  10      111.60      113.23      3.87 o 
  -8   9  10      148.44      139.93      4.62 o 
  -7   9  10      278.47      269.61      5.77 o 
  -6   9  10       20.06       20.56      2.98 o 
  -5   9  10       21.25       20.50      3.87 o 
  -4   9  10      211.94      209.24      4.99 o 
  -3   9  10        6.24        6.48      2.51 o 
  -2   9  10       18.53       18.21      2.19 o 
  -1   9  10        3.23        2.38      1.99 o 
   0   9  10        0.43        1.16      3.56 o 
   1   9  10       79.62       73.33      4.01 o 
   2   9  10      421.54      436.47     12.31 o 
   3   9  10        1.94        3.87      4.26 o 
  -8  10  10       41.08       44.98      3.52 o 
  -7  10  10        6.26        4.15      2.81 o 
  -6  10  10      456.94      458.07     10.14 o 
  -5  10  10      147.18      149.81      4.61 o 
  -4  10  10      482.18      490.56     11.61 o 
  -3  10  10       43.40       44.23      3.33 o 
  -2  10  10        2.57        5.20      2.20 o 
  -1  10  10        3.21        3.57      2.64 o 
   0  10  10       32.90       28.29      3.14 o 
   1  10  10      188.66      188.73      5.51 o 
   2  10  10       38.25       39.19      3.73 o 
  -8  11  10      187.71      188.18     11.84 o 
  -7  11  10      418.18      423.66     10.98 o 
  -6  11  10      131.22      140.13      4.81 o 
  -5  11  10     1398.95     1420.40     26.11 o 
  -4  11  10      417.06      408.05     11.04 o 
  -3  11  10      353.62      359.38      6.60 o 
  -2  11  10      432.13      433.51     11.23 o 
  -1  11  10       45.21       44.33      4.47 o 
   0  11  10      285.28      275.30     10.24 o 
   1  11  10       46.36       48.13      5.38 o 
  -7  12  10       74.98       70.06      9.14 o 
  -6  12  10       63.85       62.20      3.97 o 
  -5  12  10        0.24        1.35      2.78 o 
  -4  12  10      128.03      138.83      7.07 o 
  -3  12  10      653.44      645.50      6.76 o 
  -2  12  10       12.86       15.03      3.12 o 
  -1  12  10      115.94      124.08      4.71 o 
   0  12  10      250.01      251.88      8.22 o 
   1  12  10      131.95      131.36      6.94 o 
  -7  13  10        0.95       -0.40      4.03 o 
  -6  13  10       60.44       53.89      3.95 o 
  -5  13  10        0.38        1.15      3.61 o 
  -4  13  10        7.06        4.16      3.14 o 
  -3  13  10       17.42       17.07      2.50 o 
  -2  13  10       33.56       33.60      4.68 o 
   0  13  10        6.15        4.98      4.65 o 
  -6  14  10      116.56      122.78      6.63 o 
  -5  14  10       18.28       20.37      4.88 o 
  -4  14  10      128.38      129.72      4.90 o 
  -3  14  10      153.52      156.06      7.65 o 
  -2  14  10       92.15       92.28      6.35 o 
 -11   0  11     1820.94     1889.93     20.85 o 
  -9   0  11        2.30        1.11      2.91 o 
  -7   0  11       65.20       64.54      3.49 o 
  -5   0  11      915.04      858.94     14.56 o 
  -3   0  11     2309.41     2315.79     43.59 o 
  -1   0  11      456.16      461.20      8.93 o 
   1   0  11      310.02      314.37      7.66 o 
   3   0  11       20.08       20.57      3.77 o 
 -12   1  11      718.45      735.79      9.28 o 
 -11   1  11       28.66       32.98      2.69 o 
 -10   1  11      830.10      835.04      6.90 o 
  -9   1  11       74.18       77.41      2.77 o 
  -8   1  11      101.43      101.27      2.80 o 
  -7   1  11      154.73      150.90      3.08 o 
  -6   1  11      553.39      545.85      5.61 o 
  -5   1  11       61.93       67.51      2.23 o 
  -4   1  11       45.35       51.03      1.86 o 
  -3   1  11      169.49      154.83      3.09 o 
  -2   1  11      308.10      316.82      5.41 o 
  -1   1  11      195.91      187.25      4.41 o 
   0   1  11      149.50      156.65      4.15 o 
   1   1  11      137.08      136.50      3.98 o 
   2   1  11        2.91        4.41      2.30 o 
   3   1  11       87.70       99.58      5.41 o 
 -12   2  11       82.12       73.07      4.20 o 
 -11   2  11        5.23        5.05      2.42 o 
 -10   2  11       28.42       29.79      2.54 o 
  -9   2  11       39.74       41.43      2.48 o 
  -8   2  11       13.39       18.08      2.04 o 
  -7   2  11       17.92       17.23      1.95 o 
  -6   2  11      134.65      137.69      2.89 o 
  -5   2  11      640.33      648.02      5.05 o 
  -4   2  11       50.94       56.94      2.41 o 
  -3   2  11        1.19        1.55      1.73 o 
  -2   2  11        6.76        8.71      2.42 o 
  -1   2  11      118.08      111.20      4.84 o 
   0   2  11       11.00       13.30      2.53 o 
   1   2  11      593.81      578.35      7.06 o 
   2   2  11       12.07       11.85      2.44 o 
   3   2  11      760.93      777.09     12.41 o 
 -12   3  11       28.61       28.55      5.81 o 
 -11   3  11       16.83       16.55      2.43 o 
 -10   3  11        6.56        4.55      2.21 o 
  -9   3  11       71.20       72.72      3.53 o 
  -8   3  11        0.83        3.31      1.94 o 
  -7   3  11        2.03        2.99      1.82 o 
  -6   3  11      656.00      635.67      6.23 o 
  -5   3  11      291.10      281.54      4.29 o 
  -4   3  11      160.73      152.57      3.27 o 
  -3   3  11       38.75       29.89      3.15 o 
  -2   3  11      177.91      192.08      4.55 o 
  -1   3  11      201.68      227.39      7.50 o 
   0   3  11      103.18      110.61      6.05 o 
   1   3  11      102.37      112.68      3.78 o 
   2   3  11      404.92      418.29      9.56 o 
   3   3  11       20.11       15.21      4.56 o 
   4   3  11      508.68      492.40     10.83 o 
 -11   4  11       76.38       81.29      4.30 o 
 -10   4  11      932.38      919.51     16.86 o 
  -9   4  11       25.45       28.15      3.33 o 
  -8   4  11      529.55      540.87      6.22 o 
  -7   4  11        4.96        7.34      2.33 o 
  -6   4  11      272.69      264.38      5.63 o 
  -5   4  11       28.57       28.12      2.40 o 
  -4   4  11        5.85        5.55      1.93 o 
  -3   4  11      184.24      187.52      3.38 o 
  -2   4  11      102.33       96.46      3.64 o 
  -1   4  11       43.20       37.04      3.08 o 
   0   4  11      196.08      201.71      4.63 o 
   1   4  11       24.14       26.10      2.85 o 
   2   4  11       27.36       27.21      4.37 o 
   3   4  11        9.34        2.61      4.51 o 
   4   4  11       81.27       80.23      6.14 o 
 -11   5  11       62.25       57.89      5.02 o 
 -10   5  11       46.63       45.48      3.56 o 
  -9   5  11      586.79      604.67      8.26 o 
  -8   5  11      169.83      166.25     10.04 o 
  -7   5  11      193.32      193.11      4.92 o 
  -6   5  11      103.64      105.07      3.24 o 
  -5   5  11      530.93      534.04      5.77 o 
  -4   5  11      276.16      285.65      6.34 o 
  -3   5  11       55.11       57.03      2.54 o 
  -2   5  11        0.06       -0.80      2.66 o 
  -1   5  11       19.76       22.88      3.89 o 
   0   5  11        0.36        2.68      2.45 o 
   1   5  11       62.62       68.05      6.19 o 
   2   5  11       53.07       50.16      5.26 o 
   3   5  11       24.03       20.26      4.90 o 
   4   5  11       94.72      103.46      6.45 o 
 -10   6  11       38.83       35.25      3.64 o 
  -9   6  11        4.95        5.12      3.01 o 
  -8   6  11       31.71       32.08      3.13 o 
  -7   6  11        4.63        2.37      2.81 o 
  -6   6  11       31.60       37.93      3.12 o 
  -5   6  11      106.31      112.92      3.41 o 
  -4   6  11     1971.53     2000.09     10.57 o 
  -3   6  11       97.21      103.40      3.10 o 
  -2   6  11      994.43     1013.13      9.48 o 
  -1   6  11       50.13       44.90      3.10 o 
   0   6  11      390.86      384.21     10.93 o 
   1   6  11        0.02       -0.72      3.94 o 
   2   6  11      285.54      286.10      9.00 o 
   3   6  11       22.03       15.09      4.87 o 
   4   6  11        7.51        8.07      4.67 o 
 -10   7  11       79.46       81.36      4.26 o 
  -9   7  11       32.50       26.96      3.45 o 
  -8   7  11       37.32       33.85      3.38 o 
  -7   7  11      114.75      113.99      9.11 o 
  -6   7  11      113.02      112.10      4.14 o 
  -5   7  11      304.41      297.92      5.74 o 
  -4   7  11       30.65       32.66      2.48 o 
  -3   7  11     1539.13     1558.46      9.35 o 
  -2   7  11       18.41       19.83      3.00 o 
  -1   7  11      532.21      538.31      7.17 o 
   0   7  11        2.12        4.31      2.51 o 
   1   7  11      494.52      498.00     11.28 o 
   2   7  11       23.82       23.43      4.61 o 
   3   7  11        7.15        7.37      4.70 o 
  -9   8  11      128.74      130.24      4.83 o 
  -8   8  11      333.01      328.83     12.10 o 
  -7   8  11        2.24        0.99      3.03 o 
  -6   8  11      439.52      418.56      6.84 o 
  -5   8  11      130.37      123.76      4.28 o 
  -4   8  11     1137.03     1156.73     11.77 o 
  -3   8  11       30.99       34.78      2.99 o 
  -2   8  11      379.72      370.42      9.26 o 
  -1   8  11        1.07        1.18      2.60 o 
   0   8  11      117.43      121.71      6.42 o 
   1   8  11      222.67      224.17      8.21 o 
   2   8  11      115.11      127.22      5.61 o 
  -9   9  11      927.78      916.12     10.49 o 
  -8   9  11       60.34       64.91      4.00 o 
  -7   9  11      370.31      382.17      6.94 o 
  -6   9  11        0.71       -0.01      2.91 o 
  -5   9  11      573.86      574.11      7.96 o 
  -4   9  11       13.37       20.18      4.67 o 
  -3   9  11        8.13        9.61      2.22 o 
  -2   9  11       55.20       55.22      3.47 o 
  -1   9  11       50.22       49.29      3.43 o 
   0   9  11        1.77        1.28      3.88 o 
   1   9  11        1.31        1.86      3.21 o 
  -8  10  11        0.11        0.24      3.05 o 
  -7  10  11       91.07       87.10      4.22 o 
  -6  10  11      213.35      207.29      5.51 o 
  -5  10  11      518.66      516.86      7.82 o 
  -4  10  11      611.88      625.21      8.35 o 
  -3  10  11       74.46       72.58      3.17 o 
  -2  10  11      213.81      219.08      6.04 o 
  -1  10  11       20.82       19.34      5.29 o 
   0  10  11       22.72       21.10      3.51 o 
   1  10  11      100.75      113.75      6.64 o 
  -8  11  11       27.77       29.13      4.45 o 
  -7  11  11       90.99       91.26      4.46 o 
  -6  11  11       13.07       15.61      3.26 o 
  -5  11  11       54.55       58.83      3.95 o 
  -4  11  11      172.25      167.16      5.10 o 
  -3  11  11      175.11      177.92      4.12 o 
  -2  11  11       21.59       22.19      3.44 o 
  -1  11  11      246.64      256.36      8.22 o 
   0  11  11       38.31       32.48      4.87 o 
  -7  12  11        0.23       -3.02      3.94 o 
  -6  12  11        5.90        5.01      2.92 o 
  -5  12  11       32.88       25.51      3.52 o 
  -4  12  11       77.22       75.78      4.37 o 
  -3  12  11      184.14      211.65      7.60 o 
  -1  12  11      139.49      146.87      6.94 o 
   0  12  11      156.15      148.87      7.64 o 
  -5  13  11        8.05        5.89      4.68 o 
  -4  13  11      211.12      183.64      8.13 o 
  -3  13  11        0.83       -1.14      4.49 o 
 -12   0  12      314.97      324.54      9.77 o 
 -10   0  12        6.48        9.13      3.41 o 
  -8   0  12       17.75       20.77      3.06 o 
  -6   0  12       10.67       10.45      2.41 o 
  -4   0  12      278.70      295.95      8.04 o 
  -2   0  12     1067.67     1067.08     13.76 o 
   0   0  12        0.57       -0.71      3.73 o 
   2   0  12      308.00      293.01      8.09 o 
 -12   1  12       99.26       94.11      6.83 o 
 -11   1  12       45.03       42.40      2.84 o 
 -10   1  12       15.77       19.01      2.52 o 
  -9   1  12      187.23      186.43      3.72 o 
  -8   1  12       20.74       19.15      2.20 o 
  -7   1  12      135.10      138.82      3.05 o 
  -6   1  12       24.83       24.91      2.74 o 
  -5   1  12      269.02      263.16      3.58 o 
  -4   1  12        4.28        4.92      2.63 o 
  -3   1  12      533.28      513.50     12.55 o 
  -2   1  12        0.64        1.31      2.36 o 
  -1   1  12      193.25      186.84      8.03 o 
   0   1  12      139.78      155.61      4.40 o 
   1   1  12      185.49      192.27      4.75 o 
   2   1  12        8.18        6.94      2.69 o 
 -12   2  12       47.69       45.41      5.51 o 
 -11   2  12       19.01       20.41      2.60 o 
 -10   2  12      199.96      214.64      4.15 o 
  -9   2  12       21.35       20.69      2.42 o 
  -8   2  12       81.81       83.55      2.84 o 
  -7   2  12      269.20      263.20      3.91 o 
  -6   2  12       45.16       44.14      2.14 o 
  -5   2  12        8.17        9.23      2.09 o 
  -4   2  12       41.84       33.02      2.17 o 
  -3   2  12       92.64       83.99      3.54 o 
  -2   2  12      135.03      135.28      4.16 o 
  -1   2  12        2.08        2.82      2.46 o 
   0   2  12       14.25       14.00      2.66 o 
   1   2  12        1.19        4.55      2.71 o 
   2   2  12      408.34      436.09     10.05 o 
   3   2  12      190.28      194.20      7.63 o 
 -12   3  12       39.81       39.57      4.94 o 
 -11   3  12      370.34      371.16     10.93 o 
 -10   3  12      502.48      512.91      5.80 o 
  -9   3  12      953.72      972.82      7.40 o 
  -8   3  12      191.38      198.33      3.74 o 
  -7   3  12      345.62      348.28      5.19 o 
  -6   3  12      156.44      146.37      3.71 o 
  -5   3  12       76.64       76.08      2.97 o 
  -4   3  12      170.07      164.18      3.48 o 
  -3   3  12       33.89       32.49      5.51 o 
  -2   3  12       27.36       28.72      2.97 o 
  -1   3  12       23.25       22.09      2.81 o 
   0   3  12      479.48      473.04      8.59 o 
   1   3  12       11.38       12.22      2.76 o 
   2   3  12       73.78       64.79      5.64 o 
   3   3  12      206.43      190.23      7.78 o 
 -11   4  12       46.33       41.34      4.76 o 
 -10   4  12       14.23       15.42      2.81 o 
  -9   4  12      244.58      257.02      5.91 o 
  -8   4  12      316.40      331.14      5.24 o 
  -7   4  12      449.01      458.39      5.85 o 
  -6   4  12      309.99      309.70      4.84 o 
  -5   4  12      260.37      260.08      4.49 o 
  -4   4  12      341.66      340.67      4.72 o 
  -3   4  12       68.80       70.85      3.79 o 
  -2   4  12      699.60      698.63      8.40 o 
  -1   4  12     1218.78     1250.96     21.09 o 
   0   4  12        0.96        3.89      2.84 o 
   1   4  12      885.59      927.88     14.32 o 
   2   4  12        0.63        0.13      4.16 o 
   3   4  12      177.51      178.99      7.78 o 
 -11   5  12        4.07        4.26      4.05 o 
 -10   5  12      288.62      283.72      6.08 o 
  -9   5  12       28.39       25.23      2.88 o 
  -8   5  12       32.15       31.98      3.02 o 
  -7   5  12      106.17      102.86      3.47 o 
  -6   5  12       26.52       27.54      2.65 o 
  -5   5  12     1026.73     1035.24      8.04 o 
  -4   5  12        4.68        6.63      2.20 o 
  -3   5  12      848.13      877.56     15.67 o 
  -2   5  12      199.86      202.10      4.98 o 
  -1   5  12      397.11      416.98      6.55 o 
   0   5  12      424.81      425.30      6.68 o 
   1   5  12       75.97       73.62      5.56 o 
   2   5  12        3.02        2.77      4.10 o 
   3   5  12       23.36       21.23      4.98 o 
 -10   6  12       13.85       14.26      3.34 o 
  -9   6  12        0.18        2.30      3.12 o 
  -8   6  12       24.85       23.50      2.88 o 
  -7   6  12      570.74      577.49      6.60 o 
  -6   6  12      253.21      241.19      5.71 o 
  -5   6  12       86.10       87.60      3.22 o 
  -4   6  12      280.63      287.59      4.62 o 
  -3   6  12       56.77       61.31      3.80 o 
  -2   6  12      140.40      141.17      4.45 o 
  -1   6  12       34.26       35.77      4.34 o 
   0   6  12       10.10        8.70      2.75 o 
   1   6  12        4.08        2.82      4.64 o 
   2   6  12        0.01       -1.16      4.49 o 
 -10   7  12        2.06        2.48      4.09 o 
  -9   7  12      242.34      246.66      6.10 o 
  -8   7  12      248.45      255.04      6.02 o 
  -7   7  12       38.80       38.73      3.38 o 
  -6   7  12      484.98      481.72      9.67 o 
  -5   7  12       12.95       12.71      2.45 o 
  -4   7  12       39.94       38.88      2.60 o 
  -3   7  12        5.18        7.41      2.77 o 
  -2   7  12        1.01        4.12      2.75 o 
  -1   7  12       37.20       36.88      3.16 o 
   0   7  12        3.52        0.32      4.06 o 
   1   7  12        3.75        1.87      4.07 o 
 -10   8  12       37.52       27.97      4.71 o 
  -9   8  12      113.10      123.07      5.36 o 
  -8   8  12        5.42        5.36      3.12 o 
  -7   8  12        1.37        1.99      2.97 o 
  -6   8  12       14.14       13.71      2.74 o 
  -5   8  12       53.73       51.72      2.91 o 
  -4   8  12      205.30      208.63      7.54 o 
  -3   8  12      193.04      203.56      7.07 o 
  -2   8  12      100.61      100.57      6.81 o 
  -1   8  12      563.10      598.30      8.02 o 
   0   8  12       20.79       19.10      5.37 o 
  -9   9  12       38.27       37.82      4.69 o 
  -8   9  12       37.79       34.73      4.03 o 
  -7   9  12       22.57       21.46      3.25 o 
  -6   9  12       83.80       85.36      4.43 o 
  -5   9  12       42.03       41.49      3.08 o 
  -4   9  12        4.60        4.56      3.02 o 
  -3   9  12      136.49      120.52      4.74 o 
  -2   9  12      175.45      177.21      5.44 o 
  -9  10  12       47.88       49.02      5.03 o 
  -8  10  12      388.37      400.01     10.12 o 
  -7  10  12        0.17        1.06      2.98 o 
  -6  10  12       57.86       62.34      4.05 o 
  -5  10  12        1.07        0.10      2.88 o 
  -4  10  12       18.01       19.66      4.80 o 
  -3  10  12       27.68       28.61      3.40 o 
  -2  10  12        8.73        4.26      4.26 o 
  -7  11  12      112.82      108.12      6.62 o 
  -6  11  12        3.20        3.02      4.96 o 
  -5  11  12       18.16       17.14      4.64 o 
  -4  11  12       21.81       20.46      5.02 o 
  -3  11  12       41.25       43.81      5.41 o 
  -1  11  12        6.55        4.45      4.74 o 
  -5  12  12       71.50       60.15      6.11 o 
  -4  12  12      294.48      302.07      9.42 o 
  -9   0  13        2.27        2.14      3.30 o 
  -7   0  13        6.19        7.27      2.86 o 
  -5   0  13        2.07        0.54      3.50 o 
  -3   0  13      165.65      148.90      6.55 o 
  -1   0  13       76.43       72.32      5.38 o 
   1   0  13     1137.81     1192.93     15.64 o 
 -10   1  13       63.97       63.52      3.09 o 
  -9   1  13       66.78       68.55      3.02 o 
  -8   1  13       31.62       32.52      2.37 o 
  -7   1  13      545.02      542.10      5.38 o 
  -6   1  13      162.83      157.90      3.17 o 
  -5   1  13      146.99      143.93      8.73 o 
  -4   1  13       17.94       13.03      3.09 o 
  -3   1  13       30.97       32.18      3.31 o 
  -2   1  13        1.77        4.18      2.67 o 
  -1   1  13       77.03       82.35      3.88 o 
   0   1  13      283.85      274.89      5.89 o 
   1   1  13      398.86      379.35      7.18 o 
   2   1  13       79.70       70.34      5.68 o 
 -10   2  13        0.32        1.14      2.28 o 
  -9   2  13      446.74      472.77      5.51 o 
  -8   2  13       84.04       85.93      2.89 o 
  -7   2  13        6.16        4.58      2.01 o 
  -6   2  13      246.23      257.48      4.59 o 
  -5   2  13      580.57      587.68      8.06 o 
  -4   2  13        7.88        9.66      3.00 o 
  -3   2  13      103.38      117.56      4.31 o 
  -2   2  13        2.75        4.13      2.87 o 
  -1   2  13      957.14      984.83     14.11 o 
   0   2  13      220.43      222.49      9.26 o 
   1   2  13      187.61      197.94      5.20 o 
   2   2  13      116.86      115.32      6.52 o 
 -10   3  13       41.37       41.32      4.02 o 
  -9   3  13       86.32       86.57      3.64 o 
  -8   3  13      269.46      256.00      4.87 o 
  -7   3  13      174.40      173.12      4.13 o 
  -6   3  13      205.22      209.87      4.23 o 
  -5   3  13        0.56       -0.44      3.15 o 
  -4   3  13      214.00      216.26      5.26 o 
  -3   3  13       73.51       66.20      3.64 o 
  -2   3  13      177.23      184.37      5.04 o 
  -1   3  13       10.22       11.23      2.95 o 
   0   3  13      307.13      306.15      6.12 o 
   1   3  13       20.66       28.27      5.00 o 
   2   3  13        0.00       -1.46      4.32 o 
 -10   4  13        0.26        0.03      3.16 o 
  -9   4  13      114.34      108.42      4.97 o 
  -8   4  13        6.21        4.16      2.72 o 
  -7   4  13       94.56       95.59      4.68 o 
  -6   4  13       40.46       37.01      2.73 o 
  -5   4  13       33.71       32.03      3.19 o 
  -4   4  13       14.32        9.83      3.05 o 
  -3   4  13       39.53       36.39      3.57 o 
  -2   4  13      185.12      179.80      5.03 o 
  -1   4  13       56.44       54.40      3.79 o 
   0   4  13      266.76      267.43      5.74 o 
   1   4  13       61.45       60.39      5.40 o 
 -10   5  13      108.87      115.24      6.33 o 
  -9   5  13       67.25       60.48      5.89 o 
  -8   5  13      116.46      118.28      3.91 o 
  -7   5  13      151.79      153.75      4.24 o 
  -6   5  13        5.69        5.62      2.44 o 
  -5   5  13       15.85       20.24      3.57 o 
  -4   5  13      165.49      154.67     10.26 o 
  -3   5  13      114.86      114.69      8.36 o 
  -2   5  13      179.33      168.35      4.96 o 
  -1   5  13      419.43      409.73      6.93 o 
   0   5  13       45.30       42.81      5.44 o 
 -10   6  13        1.01        0.59      4.38 o 
  -9   6  13        2.74        3.88      3.23 o 
  -8   6  13      372.77      384.39      8.58 o 
  -7   6  13       29.84       31.27      3.14 o 
  -6   6  13      917.45      933.71      8.35 o 
  -5   6  13       17.68       17.48      3.29 o 
  -4   6  13       53.50       58.40      3.87 o 
  -3   6  13      205.90      198.35      5.26 o 
  -2   6  13      120.16      124.29     12.23 o 
  -1   6  13       94.95       89.69      7.80 o 
  -9   7  13       73.26       71.94      4.37 o 
  -8   7  13      117.45      122.88     10.01 o 
  -7   7  13     1336.89     1341.05     12.42 o 
  -6   7  13       28.20       33.75      2.97 o 
  -5   7  13      530.71      547.47     17.09 o 
  -4   7  13        2.32       -0.49      2.81 o 
  -3   7  13      257.58      257.36      5.81 o 
  -2   7  13        3.06       -0.74      3.13 o 
  -8   8  13      107.51      105.06      4.85 o 
  -7   8  13      103.08       97.43      4.58 o 
  -6   8  13      103.66      109.33      4.73 o 
  -5   8  13       69.77       67.62      4.25 o 
  -4   8  13        6.51        6.60      3.10 o 
  -3   8  13       84.03       75.69      5.59 o 
  -2   8  13      707.77      680.26     12.04 o 
  -7   9  13       14.30       15.97      4.93 o 
  -6   9  13        0.55       -0.28      4.48 o 
  -5   9  13       12.28       12.75      4.48 o 
  -4   9  13       72.30       70.11      6.08 o 
  -3   9  13      340.43      345.78      9.47 o 
  -7  10  13       12.02       16.92      5.04 o 
  -6  10  13       93.06       86.50      6.38 o 
  -4  10  13        0.96        1.92      4.39 o 
  -3  10  13       83.89       84.41      6.06 o 
  -6  11  13       17.92       13.86      4.93 o 
 -10   0  14      167.35      178.51      8.01 o 
  -8   0  14      317.41      337.71      6.62 o 
  -6   0  14      384.61      395.06     10.06 o 
  -4   0  14       35.03       37.78      5.20 o 
  -2   0  14       11.52       10.89      4.67 o 
   0   0  14        0.03        0.93      4.47 o 
 -10   1  14       96.94      101.12      5.40 o 
  -9   1  14       58.05       59.11      6.45 o 
  -8   1  14       33.30       34.01      2.42 o 
  -7   1  14      525.98      547.09      8.24 o 
  -6   1  14      125.54      131.67      4.93 o 
  -5   1  14      205.98      221.65      5.57 o 
  -4   1  14       79.58       76.20      5.86 o 
  -3   1  14       12.94       10.37      2.92 o 
  -2   1  14       97.68      101.27      4.22 o 
  -1   1  14       69.58       77.05      4.11 o 
   0   1  14       65.57       70.21      4.05 o 
   1   1  14      238.44      239.09      8.35 o 
 -10   2  14        7.04        6.91      3.30 o 
  -9   2  14        8.04        8.80      3.19 o 
  -8   2  14        0.00       -1.27      2.07 o 
  -7   2  14      258.41      259.93      6.24 o 
  -6   2  14      750.28      748.51      9.47 o 
  -5   2  14       51.21       42.19      6.32 o 
  -4   2  14      140.00      140.13      4.73 o 
  -3   2  14        3.53        3.70      2.92 o 
  -2   2  14      203.24      194.56      7.10 o 
  -1   2  14      202.76      216.17      5.63 o 
   0   2  14       85.07       77.69      4.76 o 
  -9   3  14      196.71      198.90      8.06 o 
  -8   3  14        1.30        1.04      2.90 o 
  -7   3  14       10.19       10.59      3.14 o 
  -6   3  14       42.48       41.34      4.79 o 
  -5   3  14      260.49      264.18      6.98 o 
  -4   3  14       71.52       67.69      3.95 o 
  -3   3  14      362.10      372.35      9.21 o 
  -2   3  14       14.50       17.12      3.38 o 
  -1   3  14      547.57      566.96      8.26 o 
  -9   4  14       20.96       24.95      5.35 o 
  -8   4  14       23.07       24.42      3.65 o 
  -7   4  14       51.38       56.75      4.30 o 
  -6   4  14       79.62       80.81      4.42 o 
  -5   4  14      412.15      417.12      7.36 o 
  -4   4  14        1.46        2.07      3.10 o 
  -3   4  14      227.19      233.64      6.87 o 
  -2   4  14       26.15       26.70      3.36 o 
  -1   4  14       11.10       10.18      4.31 o 
  -9   5  14      108.03       98.78      6.91 o 
  -8   5  14        5.71        1.99      4.57 o 
  -7   5  14      446.71      455.83     11.26 o 
  -6   5  14       85.61       85.57      4.61 o 
  -5   5  14       20.69       17.07      3.60 o 
  -4   5  14      199.92      214.76      5.67 o 
  -3   5  14      114.44      120.29      6.42 o 
  -2   5  14       25.69       25.90      4.58 o 
  -1   5  14      141.27      142.45      6.63 o 
  -9   6  14       26.50       26.53      5.82 o 
  -8   6  14      158.37      154.78      7.50 o 
  -5   6  14        7.06        9.04      5.09 o 
  -4   6  14       17.79        8.88      4.32 o 
  -3   6  14        5.32        2.47      4.39 o 
  -2   6  14      112.08      111.84      6.22 o 
  -8   7  14       91.21       87.45      6.47 o 
  -4   7  14      184.57      190.09      7.82 o 
  -3   7  14      161.48      162.11      7.44 o 
  -2   7  14      136.37      133.67      6.51 o 
  -8   8  14      102.45       98.79      7.14 o 
  -3   8  14        2.52        1.08      4.85 o 
                                                 
